# Supplementary material for: Implications for nitrogen and sulphur cycles: phylogeny and niche-range of Nitrospirota in terrestrial aquifers
Source: ISME Commun. 2024 Mar 27;4(1):ycae047. doi: 10.1093/ismeco/ycae047 (PMC11033732; doi:10.1093/ismeco/ycae047)
Supplement: Supplementary-Tables-Mosley-2024_ycae047 [file supplementary-tables-mosley-2024_ycae047.xlsx]

## Sheet: Table S1
Table S1. Nitrospirota genomes used for phylogenomic analyses.
For the phylogenetic trees representatives of 11 different outgroup phyla were selected based on the following criteria: type strain of species, GTDB reference and 100% complete, with no estimated contamination or strain heterogeneity.
GTDB taxonomy	GTDB accession	Nitrospirota/Outgroup	Source terrestrial Aquifer	Source category (all)	NCBI isolation source	Checkm completeness	Checkm contamination	Checkm marker count	Checkm strain heterogeneity	Coding density	GC percentage	Assembled genome size	GTDB genome representative	GTDB representative	GTDB type designation NCBI taxa	GTDB type species of genus	NCBI genbank assembly accession	NCBI taxonomy	NCBI assembly level	NCBI country	Country (not designated in NCBI)	NCBI strain identifiers	SSU SILVA taxonomy
d__Bacteria;p__Nitrospirota;c__9FT-COMBO-42-15;o__9FT-COMBO-42-15;f__9FT-COMBO-42-15;g__9FT-COMBO-42-15;s__9FT-COMBO-42-15 sp001803815	GCA_001803815.1	Nitrospirota other study	Aquifer	Subsurface_terrestrial_aquifer	Rifle background sediment; well D04 at 19ft depth	60.95	0.91	181	0	85.3226	41.4156	1566243	GB_GCA_001803815.1	t	not type material	f	GCA_001803815.1	d__Bacteria;p__Nitrospirae;c__;o__;f__;g__;s__	Scaffold	USA: Rifle; CO		none	none
d__Bacteria;p__Nitrospirota;c__9FT-COMBO-42-15;o__9FT-COMBO-42-15;f__9FT-COMBO-42-15;g__9FT-COMBO-42-15;s__9FT-COMBO-42-15 sp016214425	GCA_016214425.1	Nitrospirota other study	Aquifer	Subsurface_terrestrial_aquifer	groundwater	72.06	3.18	181	60	89.2445	41.108	1818438	GB_GCA_016214425.1	t	not type material	f	GCA_016214425.1	d__Bacteria;p__Nitrospirae;c__;o__;f__;g__;s__	Scaffold	USA: California; Middletown		NC_groundwater_1962_Pr3_S-0.2um_41_9	none
d__Bacteria;p__Nitrospirota;c__9FT-COMBO-42-15;o__9FT-COMBO-42-15;f__9FT-COMBO-42-15;g__9FT-COMBO-42-15;s__9FT-COMBO-42-15 sp023248415	GCA_023248415.1	Nitrospirota this study	Aquifer	Subsurface_terrestrial_aquifer	groundwater	94.66	2.98	181	40	89.0165	40.6156	3001706	GB_GCA_023248415.1	t	not type material	f	GCA_023248415.1	d__Bacteria;p__Nitrospirae;c__;o__;f__;g__;s__	Scaffold	New Zealand: Canterbury region		nzgw271	none
d__Bacteria;p__Nitrospirota;c__9FT-COMBO-42-15;o__9FT-COMBO-42-15;f__9FT-COMBO-42-15;g__9FT-COMBO-42-15;s__9FT-COMBO-42-15 sp919902475	GCA_919902475.1	Nitrospirota other study	Aquifer	Subsurface_terrestrial_aquifer	unknown	93.91	4.55	181	0	90.2605	41.4295	2300239	GB_GCA_919902475.1	t	not type material	f	GCA_919902475.1	d__Bacteria;p__Nitrospirae;c__Nitrospira;o__;f__;g__;s__	Scaffold	none	Germany	Hainich-H32-bin128-1	Bacteria;Nitrospirota;4-29-1;uncultured bacterium
d__Bacteria;p__Nitrospirota;c__9FT-COMBO-42-15;o__9FT-COMBO-42-15;f__9FT-COMBO-42-15;g__JACPZJ01;s__JACPZJ01 sp016195585	GCA_016195585.1	Nitrospirota other study	Aquifer	Subsurface_terrestrial_aquifer	groundwater	81.91	0.97	181	0	89.9414	42.6948	1712308	GB_GCA_016195585.1	t	not type material	f	GCA_016195585.1	d__Bacteria;p__Nitrospirae;c__;o__;f__;g__;s__	Contig	USA: California; Calistoga		NC_groundwater_886_Pr1_S2p5_43_12	Bacteria;Nitrospirota;4-29-1;uncultured bacterium
d__Bacteria;p__Nitrospirota;c__9FT-COMBO-42-15;o__9FT-COMBO-42-15;f__9FT-COMBO-42-15;g__JACPZJ01;s__JACPZJ01 sp919903585	GCA_919903585.1	Nitrospirota other study	Aquifer	Subsurface_terrestrial_aquifer	unknown	93.58	2.27	181	33.33	88.9133	42.6022	2415501	GB_GCA_919903585.1	t	not type material	f	GCA_919903585.1	d__Bacteria;p__Nitrospirae;c__Nitrospira;o__;f__;g__;s__	Scaffold	none	Germany	Hainich-H51-bin250-1	none
d__Bacteria;p__Nitrospirota;c__9FT-COMBO-42-15;o__HDB-SIOI813;f__HDB-SIOI813;g__HDB-SIOI813;s__HDB-SIOI813 sp001805205	GCA_001803925.1	Nitrospirota other study	Aquifer	Subsurface_terrestrial_aquifer	Rifle well FP-101 under high O2 conditions; 0.2 micron filter; full assembly	64.39	0.91	181	0	85.3117	41.9323	1719853	GB_GCA_001805205.1	f	not type material	f	GCA_001803925.1	d__Bacteria;p__Nitrospirae;c__;o__;f__;g__;s__	Scaffold	USA: Rifle; CO		none	none
d__Bacteria;p__Nitrospirota;c__9FT-COMBO-42-15;o__HDB-SIOI813;f__HDB-SIOI813;g__HDB-SIOI813;s__HDB-SIOI813 sp001805205	GCA_001805205.1	Nitrospirota other study	Aquifer	Subsurface_terrestrial_aquifer	Rifle well FP-101 under low O2 conditions; 1.2 micron filter; 10% subassembly	80.55	1.82	181	0	91.1441	41.7613	2053697	GB_GCA_001805205.1	t	not type material	f	GCA_001805205.1	d__Bacteria;p__Nitrospirae;c__;o__;f__;g__;s__	Scaffold	USA: Rifle; CO		none	none
d__Bacteria;p__Nitrospirota;c__9FT-COMBO-42-15;o__HDB-SIOI813;f__HDB-SIOI813;g__HDB-SIOI813;s__HDB-SIOI813 sp001805205	GCA_001805235.1	Nitrospirota other study	Aquifer	Subsurface_terrestrial_aquifer	Rifle well FP-101 under low O2 conditions; 0.2 micron filter; 10% subassembly	65.18	0.91	181	0	91.6011	41.7027	1156351	GB_GCA_001805205.1	f	not type material	f	GCA_001805235.1	d__Bacteria;p__Nitrospirae;c__;o__;f__;g__;s__	Scaffold	USA: Rifle; CO		none	none
d__Bacteria;p__Nitrospirota;c__9FT-COMBO-42-15;o__HDB-SIOI813;f__HDB-SIOI813;g__HDB-SIOI813;s__HDB-SIOI813 sp001805205	GCA_001805025.1	Nitrospirota other study	Aquifer	Subsurface_terrestrial_aquifer	Rifle well CD01 at time point 1 / A; 5m depth; 0.2 filter	71.23	0.91	181	0	86.9652	41.6107	1731153	GB_GCA_001805205.1	f	not type material	f	GCA_001805025.1	d__Bacteria;p__Nitrospirae;c__;o__;f__;g__;s__	Scaffold	USA: Rifle; CO		none	Bacteria;Nitrospirota;4-29-1;uncultured bacterium
d__Bacteria;p__Nitrospirota;c__9FT-COMBO-42-15;o__HDB-SIOI813;f__HDB-SIOI813;g__HDB-SIOI813;s__HDB-SIOI813 sp001805205	GCA_003508715.1	Nitrospirota other study	Aquifer	Subsurface_terrestrial_aquifer	groundwater	74.29	3.91	181	50	88.3134	41.9089	2396342	GB_GCA_001805205.1	f	not type material	f	GCA_003508715.1	d__Bacteria;p__Nitrospirae;c__Nitrospira;o__Nitrospirales;f__Nitrospiraceae;g__;s__	Scaffold	none		UBA9996	none
d__Bacteria;p__Nitrospirota;c__9FT-COMBO-42-15;o__HDB-SIOI813;f__HDB-SIOI813;g__JACRGV01;s__JACRGV01 sp016212215	GCA_016212215.1	Nitrospirota other study	Aquifer	Subsurface_terrestrial_aquifer	groundwater	95	3.18	181	0	87.0213	42.4122	2993041	GB_GCA_016212215.1	t	not type material	f	GCA_016212215.1	d__Bacteria;p__Nitrospirae;c__;o__;f__;g__;s__	Contig	USA: California; Middletown		NC_groundwater_1760_Pr3_B-0.1um_42_52	Bacteria;Acidobacteriota;Subgroup 22;uncultured bacterium
d__Bacteria;p__Nitrospirota;c__9FT-COMBO-42-15;o__HDB-SIOI813;f__HDB-SIOI813;g__JACRGV01;s__JACRGV01 sp023248365	GCA_023248365.1	Nitrospirota this study	Aquifer	Subsurface_terrestrial_aquifer	groundwater	68.83	2.78	181	50	89.9239	41.8232	1888679	GB_GCA_023248365.1	t	not type material	f	GCA_023248365.1	d__Bacteria;p__Nitrospirae;c__;o__;f__;g__;s__	Scaffold	New Zealand: Canterbury region		nzgw273	Bacteria;Nitrospirota;4-29-1;uncultured bacterium
d__Bacteria;p__Nitrospirota;c__9FT-COMBO-42-15;o__HDB-SIOI813;f__HDB-SIOI813;g__JACRGZ01;s__JACRGZ01 sp016234155	GCA_016234155.1	Nitrospirota other study	Aquifer	Subsurface_terrestrial_aquifer	groundwater	65.45	0	181	0	88.8885	45.8963	1662517	GB_GCA_016234155.1	t	not type material	f	GCA_016234155.1	d__Bacteria;p__Nitrospirae;c__;o__;f__;g__;s__	Contig	USA: California; Middletown		NC_groundwater_1764_Pr3_B-0.1um_46_12	none
d__Bacteria;p__Nitrospirota;c__9FT-COMBO-42-15;o__HDB-SIOI813;f__HDB-SIOI813;g__JACRHF01;s__JACRHF01 sp016214375	GCA_016214375.1	Nitrospirota other study	Aquifer	Subsurface_terrestrial_aquifer	groundwater	68.07	0.91	181	100	89.7121	50.1247	1416737	GB_GCA_016214375.1	t	not type material	f	GCA_016214375.1	d__Bacteria;p__Nitrospirae;c__;o__;f__;g__;s__	Scaffold	USA: California; Middletown		NC_groundwater_1965_Pr3_S-0.2um_50_3	Bacteria;Nitrospirota;4-29-1;uncultured bacterium
d__Bacteria;p__Nitrospirota;c__9FT-COMBO-42-15;o__HDB-SIOI813;f__HDB-SIOI813;g__JACRHF01;s__JACRHF01 sp016217665	GCA_016217665.1	Nitrospirota other study	Aquifer	Subsurface_terrestrial_aquifer	groundwater	77.1	1.82	181	50	91.1972	50.5913	1712605	GB_GCA_016217665.1	t	not type material	f	GCA_016217665.1	d__Bacteria;p__Nitrospirae;c__;o__;f__;g__;s__	Contig	USA: California; Middletown		NC_groundwater_1770_Pr3_B-0.1um_51_186	none
d__Bacteria;p__Nitrospirota;c__9FT-COMBO-42-15;o__HDB-SIOI813;f__HDB-SIOI813;g__JAHFEQ01;s__JAHFEQ01 sp023248395	GCA_023248395.1	Nitrospirota this study	Aquifer	Subsurface_terrestrial_aquifer	groundwater	87.76	1.82	181	0	90.6793	46.4689	2013533	GB_GCA_023248395.1	t	not type material	f	GCA_023248395.1	d__Bacteria;p__Nitrospirae;c__;o__;f__;g__;s__	Scaffold	New Zealand: Canterbury region		nzgw272	none
d__Bacteria;p__Nitrospirota;c__9FT-COMBO-42-15;o__HDB-SIOI813;f__HDB-SIOI813;g__RBG-16-43-11;s__RBG-16-43-11 sp001805165	GCA_001805165.1	Nitrospirota other study	Aquifer	Subsurface_terrestrial_aquifer	Rifle background sediment; well D04 at 16ft depth	61.74	1.82	181	0	84.0463	43.336	1501108	GB_GCA_001805165.1	t	not type material	f	GCA_001805165.1	d__Bacteria;p__Nitrospirae;c__;o__;f__;g__;s__	Scaffold	USA: Rifle; CO		none	none
d__Bacteria;p__Nitrospirota;c__9FT-COMBO-42-15;o__HDB-SIOI813;f__HDB-SIOI813;g__RBG-16-43-11;s__RBG-16-43-11 sp020851375	GCA_020851375.1	Nitrospirota other study	Other	Bioreactor	Partial nitritation anammox bioreactor	93.91	1.82	181	0	92.0156	46.2731	2496842	GB_GCA_020851375.1	t	not type material	f	GCA_020851375.1	d__Bacteria;p__Nitrospirae;c__;o__;f__;g__;s__	Contig	Sweden: Sjolunda WWTP		SJ740	Bacteria;Nitrospirota;4-29-1;uncultured bacterium
d__Bacteria;p__Nitrospirota_A;c__Leptospirillia;o__Leptospirillales;f__JAMCRA01;g__JAMCRA01;s__JAMCRA01 sp023380285	GCA_023380285.1	Nitrospirota other study	Other	Mine_associated	Fankou acid mine drainage sediment Core A	53.48	0	143	0	91.1879	49.2677	304106	GB_GCA_023380285.1	t	not type material	f	GCA_023380285.1	d__Bacteria;p__Firmicutes;c__;o__;f__;g__;s__	Scaffold	China: Guangdong		FK_Sedi_A_Bin.30	none
d__Bacteria;p__Nitrospirota_A;c__Leptospirillia;o__Leptospirillales;f__Leptospirillaceae;g__JAJYGC01;s__JAJYGC01 sp021785195	GCA_021785195.1	Nitrospirota other study	Other	Mine_associated	acid mine drainage sediment	65.83	0	181	0	89.5136	53.9698	1414983	GB_GCA_021785195.1	t	not type material	f	GCA_021785195.1	d__Bacteria;p__Nitrospirae;c__;o__;f__;g__;s__	Contig	China: Dabaoshan Pyrite-Copper Mine; Guangdong Province		DBS1-3.bin109	none
d__Bacteria;p__Nitrospirota_A;c__Leptospirillia;o__Leptospirillales;f__Leptospirillaceae;g__Leptospirillum_A;s__Leptospirillum_A ferriphilum	GCF_000755505.1	Nitrospirota other study	Other	Other	enrichment culture	94.17	2.73	181	0	90.5223	54.0521	2405882	RS_GCF_000755505.1	t	type strain of species	f	GCA_000755505.1	d__Bacteria;p__Nitrospirae;c__Nitrospira;o__Nitrospirales;f__Nitrospiraceae;g__Leptospirillum;s__Leptospirillum ferriphilum	Contig	Peru		DSM 14647	none
d__Bacteria;p__Nitrospirota_A;c__Leptospirillia;o__Leptospirillales;f__Leptospirillaceae;g__Leptospirillum_A;s__Leptospirillum_A ferriphilum	GCF_900198525.1	Nitrospirota other study	Other	Unknown	none	94.17	3.64	181	0	90.0827	54.1408	2610531	RS_GCF_000755505.1	f	not type material	f	GCA_900198525.1	d__Bacteria;p__Nitrospirae;c__Nitrospira;o__Nitrospirales;f__Nitrospiraceae;g__Leptospirillum;s__Leptospirillum ferriphilum	Contig	none		pb_238	Bacteria;Nitrospirota;Leptospirillia;Leptospirillales;Leptospirillaceae;Leptospirillum;Leptospirillum ferriphilum YSK
d__Bacteria;p__Nitrospirota_A;c__Leptospirillia;o__Leptospirillales;f__Leptospirillaceae;g__Leptospirillum_A;s__Leptospirillum_A ferriphilum	GCA_021819305.1	Nitrospirota other study	Other	Mine_associated	acid mine drainage sediment	70.08	0	181	0	90.667	54.5744	1544742	RS_GCF_000755505.1	f	not type material	f	GCA_021819305.1	d__Bacteria;p__Nitrospirae;c__;o__;f__;g__;s__	Scaffold	China: Yunfu Pyrite Mine; Guangdong Province		YF3.bin46	none
d__Bacteria;p__Nitrospirota_A;c__Leptospirillia;o__Leptospirillales;f__Leptospirillaceae;g__Leptospirillum_A;s__Leptospirillum_A rubarum	GCF_001186405.1	Nitrospirota other study	Other	Mine_associated	Richmond mine	93.17	1.82	181	0	89.7804	54.5885	2709324	RS_GCF_000299235.1	f	not type material	f	GCA_001186405.1	d__Bacteria;p__Nitrospirae;c__Nitrospira;o__Nitrospirales;f__Nitrospiraceae;g__Leptospirillum;s__	Complete Genome	USA: Iron mountain; Richmond Mine; California		CF-1	Bacteria;Nitrospirota;Leptospirillia;Leptospirillales;Leptospirillaceae;Leptospirillum;Leptospirillum sp. Group II 'CF-1'
d__Bacteria;p__Nitrospirota_A;c__Leptospirillia;o__Leptospirillales;f__Leptospirillaceae;g__Leptospirillum_A;s__Leptospirillum_A rubarum	GCF_002002505.1	Nitrospirota other study	Other	Mine_associated	Copper Mine tailings	93.15	1.82	181	0	90.2178	54.5139	2361102	RS_GCF_000299235.1	f	not type material	f	GCA_002002505.1	d__Bacteria;p__Nitrospirae;c__Nitrospira;o__Nitrospirales;f__Nitrospiraceae;g__Leptospirillum;s__Leptospirillum ferriphilum	Contig	China: Jiangxi		DX	Bacteria;Nitrospirota;Leptospirillia;Leptospirillales;Leptospirillaceae;Leptospirillum;Leptospirillum ferriphilum YSK
d__Bacteria;p__Nitrospirota_A;c__Leptospirillia;o__Leptospirillales;f__Leptospirillaceae;g__Leptospirillum_A;s__Leptospirillum_A rubarum	GCA_021831625.1	Nitrospirota other study	Other	Mine_associated	acid mine drainage sediment	61.06	0	181	0	88.6282	52.3879	1657602	RS_GCF_000299235.1	f	not type material	f	GCA_021831625.1	d__Bacteria;p__Nitrospirae;c__;o__;f__;g__;s__	Scaffold	China: Fankou Lead-Zinc Mine; Guangdong Province		FK3.bin46	none
d__Bacteria;p__Nitrospirota_A;c__Leptospirillia;o__Leptospirillales;f__Leptospirillaceae;g__Leptospirillum_A;s__Leptospirillum_A rubarum	GCF_000299235.1	Nitrospirota other study	Other	Unknown	none	94.14	1.82	181	0	90.2106	54.5508	2406157	RS_GCF_000299235.1	t	not type material	f	GCA_000299235.1	d__Bacteria;p__Nitrospirae;c__Nitrospira;o__Nitrospirales;f__Nitrospiraceae;g__Leptospirillum;s__Leptospirillum ferriphilum	Complete Genome	none		ML-04	Bacteria;Nitrospirota;Leptospirillia;Leptospirillales;Leptospirillaceae;Leptospirillum;Leptospirillum ferriphilum YSK
d__Bacteria;p__Nitrospirota_A;c__Leptospirillia;o__Leptospirillales;f__Leptospirillaceae;g__Leptospirillum_A;s__Leptospirillum_A rubarum	GCA_000262365.1	Nitrospirota other study	Other	Mine_associated	pink acid mine drainage (AMD)-air interface biofilm; microbial community collected from a pool (about 0.8 m deep; about 5 m wide) of AMD solution at pH 0.7-1.2; Temperature=40-43C that slowly drained through a pyrite pile	93.15	1.82	181	0	90.2625	54.3813	2605306	RS_GCF_000299235.1	f	not type material	f	GCA_000262365.1	d__Bacteria;p__Nitrospirae;c__Nitrospira;o__Nitrospirales;f__Nitrospiraceae;g__Leptospirillum;s__	Scaffold	USA: C75 site of Richmond Mine (elevation 3100ft) at Iron Mountain; CA		none	Bacteria;Nitrospirota;Leptospirillia;Leptospirillales;Leptospirillaceae;Leptospirillum;Leptospirillum sp. Group II 'CF-1'
d__Bacteria;p__Nitrospirota_A;c__Leptospirillia;o__Leptospirillales;f__Leptospirillaceae;g__Leptospirillum_A;s__Leptospirillum_A rubarum	GCA_000205145.2	Nitrospirota other study	Other	Mine_associated	pink subaerial biofilm microbial community collected from the base of 2m high pile of pyrite sediment over which pH 1.1; 41C acid mine drainage solution was flowing	93.23	1.82	181	0	88.9497	54.6986	2636861	RS_GCF_000299235.1	f	not type material	f	GCA_000205145.2	d__Bacteria;p__Nitrospirae;c__Nitrospira;o__Nitrospirales;f__Nitrospiraceae;g__Leptospirillum;s__Leptospirillum rubarum	Scaffold	USA: Ultra Back A (UBA) site of Richmond Mine (elevation 3100ft) at Iron Mountain; CA		none	Bacteria;Nitrospirota;Leptospirillia;Leptospirillales;Leptospirillaceae;Leptospirillum;Leptospirillum ferriphilum YSK
d__Bacteria;p__Nitrospirota_A;c__Leptospirillia;o__Leptospirillales;f__Leptospirillaceae;g__Leptospirillum_A;s__Leptospirillum_A rubarum	GCF_001280545.1	Nitrospirota other study	Other	Other	industrial bioleaching solution	90.42	2.73	181	0	90.7139	54.409	2475669	RS_GCF_000299235.1	f	not type material	f	GCA_001280545.1	d__Bacteria;p__Nitrospirae;c__Nitrospira;o__Nitrospirales;f__Nitrospiraceae;g__Leptospirillum;s__Leptospirillum ferriphilum	Contig	Chile		Sp-Cl	Bacteria;Nitrospirota;Leptospirillia;Leptospirillales;Leptospirillaceae;Leptospirillum;Leptospirillum ferriphilum YSK
d__Bacteria;p__Nitrospirota_A;c__Leptospirillia;o__Leptospirillales;f__Leptospirillaceae;g__Leptospirillum_A;s__Leptospirillum_A rubarum	GCA_021846575.1	Nitrospirota other study	Other	Mine_associated	acid mine drainage sediment	82.14	3.45	181	14.29	88.5009	52.9447	3861484	RS_GCF_000299235.1	f	not type material	f	GCA_021846575.1	d__Bacteria;p__Nitrospirae;c__;o__;f__;g__;s__	Scaffold	China: Tongling Copper Mine; Anhui Province		TL1-2.bin26	none
d__Bacteria;p__Nitrospirota_A;c__Leptospirillia;o__Leptospirillales;f__Leptospirillaceae;g__Leptospirillum_A;s__Leptospirillum_A rubarum	GCA_002386985.1	Nitrospirota other study	Other	Mine_associated	Richmond Mine ABmuck location	67.54	0	103	0	90.2996	55.4362	2041084	RS_GCF_000299235.1	f	not type material	f	GCA_002386985.1	d__Bacteria;p__Nitrospirae;c__Nitrospira;o__Nitrospirales;f__Nitrospiraceae;g__Leptospirillum;s__Leptospirillum ferriphilum	Contig	none		UBA4571	Bacteria;Nitrospirota;Leptospirillia;Leptospirillales;Leptospirillaceae;Leptospirillum;Leptospirillum sp. Group II 'CF-1'
d__Bacteria;p__Nitrospirota_A;c__Leptospirillia;o__Leptospirillales;f__Leptospirillaceae;g__Leptospirillum_A;s__Leptospirillum_A rubarum	GCA_002420195.1	Nitrospirota other study	Other	Mine_associated	Richmond Mine C75 location	69.3	0	103	0	90.4276	55.1911	2147633	RS_GCF_000299235.1	f	not type material	f	GCA_002420195.1	d__Bacteria;p__Nitrospirae;c__Nitrospira;o__Nitrospirales;f__Nitrospiraceae;g__Leptospirillum;s__Leptospirillum ferriphilum	Scaffold	none		UBA5695	none
d__Bacteria;p__Nitrospirota_A;c__Leptospirillia;o__Leptospirillales;f__Leptospirillaceae;g__Leptospirillum_A;s__Leptospirillum_A rubarum	GCA_002455445.1	Nitrospirota other study	Other	Mine_associated	Richmond Mine C75 location	85.9	1.82	181	0	90.5123	54.2988	2156779	RS_GCF_000299235.1	f	not type material	f	GCA_002455445.1	d__Bacteria;p__Nitrospirae;c__Nitrospira;o__Nitrospirales;f__Nitrospiraceae;g__Leptospirillum;s__Leptospirillum ferriphilum	Scaffold	none		UBA6657	none
d__Bacteria;p__Nitrospirota_A;c__Leptospirillia;o__Leptospirillales;f__Leptospirillaceae;g__Leptospirillum_A;s__Leptospirillum_A rubarum	GCA_002455095.1	Nitrospirota other study	Other	Mine_associated	Richmond Mine C75 location	84.99	1.82	181	0	90.205	54.4017	2280236	RS_GCF_000299235.1	f	not type material	f	GCA_002455095.1	d__Bacteria;p__Nitrospirae;c__Nitrospira;o__Nitrospirales;f__Nitrospiraceae;g__Leptospirillum;s__Leptospirillum ferriphilum	Scaffold	none		UBA6673	Bacteria;Nitrospirota;Leptospirillia;Leptospirillales;Leptospirillaceae;Leptospirillum;Leptospirillum sp. Group II 'CF-1'
d__Bacteria;p__Nitrospirota_A;c__Leptospirillia;o__Leptospirillales;f__Leptospirillaceae;g__Leptospirillum_A;s__Leptospirillum_A rubarum	GCA_002455075.1	Nitrospirota other study	Other	Mine_associated	Richmond Mine C75 location	83.17	1.82	181	0	90.5061	54.3102	2095873	RS_GCF_000299235.1	f	not type material	f	GCA_002455075.1	d__Bacteria;p__Nitrospirae;c__Nitrospira;o__Nitrospirales;f__Nitrospiraceae;g__Leptospirillum;s__Leptospirillum ferriphilum	Scaffold	none		UBA6674	none
d__Bacteria;p__Nitrospirota_A;c__Leptospirillia;o__Leptospirillales;f__Leptospirillaceae;g__Leptospirillum_A;s__Leptospirillum_A rubarum	GCA_002455035.1	Nitrospirota other study	Other	Mine_associated	Richmond Mine C75 location	65.79	0	103	0	90.6475	54.9355	1658601	RS_GCF_000299235.1	f	not type material	f	GCA_002455035.1	d__Bacteria;p__Nitrospirae;c__Nitrospira;o__Nitrospirales;f__Nitrospiraceae;g__Leptospirillum;s__Leptospirillum ferriphilum	Contig	none		UBA6676	Bacteria;Nitrospirota;Leptospirillia;Leptospirillales;Leptospirillaceae;Leptospirillum;Leptospirillum sp. Group II 'CF-1'
d__Bacteria;p__Nitrospirota_A;c__Leptospirillia;o__Leptospirillales;f__Leptospirillaceae;g__Leptospirillum_A;s__Leptospirillum_A rubarum	GCA_002455015.1	Nitrospirota other study	Other	Mine_associated	Richmond Mine C75 location	58.77	1.75	103	100	90.2465	54.8623	1919848	RS_GCF_000299235.1	f	not type material	f	GCA_002455015.1	d__Bacteria;p__Nitrospirae;c__Nitrospira;o__Nitrospirales;f__Nitrospiraceae;g__Leptospirillum;s__Leptospirillum ferriphilum	Scaffold	none		UBA6677	none
d__Bacteria;p__Nitrospirota_A;c__Leptospirillia;o__Leptospirillales;f__Leptospirillaceae;g__Leptospirillum_A;s__Leptospirillum_A rubarum	GCA_002469705.1	Nitrospirota other study	Other	Mine_associated	Richmond Mine ABmuck	57.02	0	103	0	90.4237	55.356	2089305	RS_GCF_000299235.1	f	not type material	f	GCA_002469705.1	d__Bacteria;p__Nitrospirae;c__Nitrospira;o__Nitrospirales;f__Nitrospiraceae;g__Leptospirillum;s__Leptospirillum ferriphilum	Scaffold	none		UBA7384	none
d__Bacteria;p__Nitrospirota_A;c__Leptospirillia;o__Leptospirillales;f__Leptospirillaceae;g__Leptospirillum_A;s__Leptospirillum_A rubarum	GCA_002470195.1	Nitrospirota other study	Other	Mine_associated	Richmond Mine AB20 location	55.26	0	103	0	90.4849	55.7837	1955218	RS_GCF_000299235.1	f	not type material	f	GCA_002470195.1	d__Bacteria;p__Nitrospirae;c__Nitrospira;o__Nitrospirales;f__Nitrospiraceae;g__Leptospirillum;s__Leptospirillum ferriphilum	Scaffold	none		UBA7391	none
d__Bacteria;p__Nitrospirota_A;c__Leptospirillia;o__Leptospirillales;f__Leptospirillaceae;g__Leptospirillum_A;s__Leptospirillum_A rubarum	GCA_002470665.1	Nitrospirota other study	Other	Mine_associated	Richmond Mine C10	64.04	0	103	0	90.7766	54.6708	1676852	RS_GCF_000299235.1	f	not type material	f	GCA_002470665.1	d__Bacteria;p__Nitrospirae;c__Nitrospira;o__Nitrospirales;f__Nitrospiraceae;g__Leptospirillum;s__Leptospirillum ferriphilum	Scaffold	none		UBA7392	none
d__Bacteria;p__Nitrospirota_A;c__Leptospirillia;o__Leptospirillales;f__Leptospirillaceae;g__Leptospirillum_A;s__Leptospirillum_A rubarum	GCA_002500715.1	Nitrospirota other study	Other	Mine_associated	Richmond Mine C75 location	76.32	0	103	0	90.5434	55.1566	2239795	RS_GCF_000299235.1	f	not type material	f	GCA_002500715.1	d__Bacteria;p__Nitrospirae;c__Nitrospira;o__Nitrospirales;f__Nitrospiraceae;g__Leptospirillum;s__Leptospirillum ferriphilum	Scaffold	none		UBA7870	none
d__Bacteria;p__Nitrospirota_A;c__Leptospirillia;o__Leptospirillales;f__Leptospirillaceae;g__Leptospirillum_A;s__Leptospirillum_A rubarum	GCA_002500075.1	Nitrospirota other study	Other	Mine_associated	Richmond Mine C75 location	76.32	0	103	0	90.2289	55.0794	2235891	RS_GCF_000299235.1	f	not type material	f	GCA_002500075.1	d__Bacteria;p__Nitrospirae;c__Nitrospira;o__Nitrospirales;f__Nitrospiraceae;g__Leptospirillum;s__Leptospirillum ferriphilum	Scaffold	none		UBA7872	none
d__Bacteria;p__Nitrospirota_A;c__Leptospirillia;o__Leptospirillales;f__Leptospirillaceae;g__Leptospirillum_A;s__Leptospirillum_A rubarum	GCF_000695975.1	Nitrospirota other study	Other	Mine_associated	acid mine drainage	93.23	1.82	181	0	90.0687	54.4517	2330585	RS_GCF_000299235.1	f	not type material	f	GCA_000695975.1	d__Bacteria;p__Nitrospirae;c__Nitrospira;o__Nitrospirales;f__Nitrospiraceae;g__Leptospirillum;s__Leptospirillum ferriphilum	Complete Genome	China: Jiangxi		YSK	Bacteria;Nitrospirota;Leptospirillia;Leptospirillales;Leptospirillaceae;Leptospirillum;Leptospirillum ferriphilum YSK
d__Bacteria;p__Nitrospirota_A;c__Leptospirillia;o__Leptospirillales;f__Leptospirillaceae;g__Leptospirillum_A;s__Leptospirillum_A rubarum	GCF_002002665.1	Nitrospirota other study	Other	Mine_associated	Copper Mine tailings	93.02	1.88	181	33.33	90.7775	54.698	2340676	RS_GCF_000299235.1	f	not type material	f	GCA_002002665.1	d__Bacteria;p__Nitrospirae;c__Nitrospira;o__Nitrospirales;f__Nitrospiraceae;g__Leptospirillum;s__Leptospirillum ferriphilum	Contig	China: Fujian		ZJ	Bacteria;Nitrospirota;Leptospirillia;Leptospirillales;Leptospirillaceae;Leptospirillum;Leptospirillum ferriphilum YSK
d__Bacteria;p__Nitrospirota_A;c__Leptospirillia;o__Leptospirillales;f__Leptospirillaceae;g__Leptospirillum_A;s__Leptospirillum_A sp021826965	GCA_023382355.1	Nitrospirota other study	Other	Mine_associated	Fankou acid mine drainage sediment Core A	86.92	0.91	181	0	89.7146	56.5792	2223370	GB_GCA_021826965.1	f	not type material	f	GCA_023382355.1	d__Bacteria;p__Nitrospirae;c__;o__;f__;g__;s__	Scaffold	China: Guangdong		FK_Sedi_A_Bin.76	none
d__Bacteria;p__Nitrospirota_A;c__Leptospirillia;o__Leptospirillales;f__Leptospirillaceae;g__Leptospirillum_A;s__Leptospirillum_A sp021826965	GCA_021803725.1	Nitrospirota other study	Other	Mine_associated	acid mine drainage sediment	60.88	1.75	103	100	89.4642	55.7767	2865999	GB_GCA_021826965.1	f	not type material	f	GCA_021803725.1	d__Bacteria;p__Nitrospirae;c__;o__;f__;g__;s__	Scaffold	China: Maanshan Magnetite Mine; Anhui Province		MAS2.bin5	Bacteria;Nitrospirota;Leptospirillia;Leptospirillales;Leptospirillaceae;Leptospirillum;Leptospirillum ferriphilum YSK
d__Bacteria;p__Nitrospirota_A;c__Leptospirillia;o__Leptospirillales;f__Leptospirillaceae;g__Leptospirillum_A;s__Leptospirillum_A sp021826965	GCA_021826965.1	Nitrospirota other study	Other	Mine_associated	acid mine drainage sediment	85.65	0	181	0	89.6157	56.5877	2216760	GB_GCA_021826965.1	t	not type material	f	GCA_021826965.1	d__Bacteria;p__Nitrospirae;c__;o__;f__;g__;s__	Scaffold	China: Yinshan Lead-Zinc Mine; Jiangxi Province		YS3.bin20	none
d__Bacteria;p__Nitrospirota_A;c__Leptospirillia;o__Leptospirillales;f__Leptospirillaceae;g__Leptospirillum_A;s__Leptospirillum_A sp021844275	GCA_021844275.1	Nitrospirota other study	Other	Mine_associated	acid mine drainage sediment	56.69	0	181	0	90.6109	53.689	1231730	GB_GCA_021844275.1	t	not type material	f	GCA_021844275.1	d__Bacteria;p__Nitrospirae;c__;o__;f__;g__;s__	Scaffold	China: Maanshan Magnetite Mine; Anhui Province		MAS3.bin42	none
d__Bacteria;p__Nitrospirota_A;c__Leptospirillia;o__Leptospirillales;f__Leptospirillaceae;g__Leptospirillum_A;s__Leptospirillum_A sp021846825	GCA_021846825.1	Nitrospirota other study	Other	Mine_associated	acid mine drainage sediment	82.27	0	181	0	89.261	54.826	2690903	GB_GCA_021846825.1	t	not type material	f	GCA_021846825.1	d__Bacteria;p__Nitrospirae;c__;o__;f__;g__;s__	Scaffold	China: Tongling Copper Mine; Anhui Province		TL1-1.bin1	none
d__Bacteria;p__Nitrospirota_A;c__Leptospirillia;o__Leptospirillales;f__Leptospirillaceae;g__Leptospirillum_A;s__Leptospirillum_A sp023480765	GCA_023480765.1	Nitrospirota other study	Other	Mine_associated	Fankou acid mine drainage sediment Core B	65.41	0	181	0	90.1519	53.1582	999133	GB_GCA_023480765.1	t	not type material	f	GCA_023480765.1	d__Bacteria;p__Nitrospirae;c__;o__;f__;g__;s__	Scaffold	China: Guangdong		FK_Sedi_B_Bin.46	none
d__Bacteria;p__Nitrospirota_A;c__Leptospirillia;o__Leptospirillales;f__Leptospirillaceae;g__Leptospirillum;s__Leptospirillum ferrooxidans	GCF_000284315.1	Nitrospirota other study	Other	Unknown	none	94.49	1.82	181	0	89.2206	50.0475	2559538	RS_GCF_000284315.1	t	not type material	f	GCA_000284315.1	d__Bacteria;p__Nitrospirae;c__Nitrospira;o__Nitrospirales;f__Nitrospiraceae;g__Leptospirillum;s__Leptospirillum ferrooxidans	Complete Genome	none		C2-3	Bacteria;Nitrospirota;Leptospirillia;Leptospirillales;Leptospirillaceae;Leptospirillum;Leptospirillum ferrooxidans C2-3
d__Bacteria;p__Nitrospirota_A;c__Leptospirillia;o__Leptospirillales;f__Leptospirillaceae;g__Leptospirillum;s__Leptospirillum ferrooxidans	GCA_021796345.1	Nitrospirota other study	Other	Mine_associated	acid mine drainage sediment	84.86	0	181	0	90.3228	50.0305	1895650	RS_GCF_000284315.1	f	not type material	f	GCA_021796345.1	d__Bacteria;p__Nitrospirae;c__;o__;f__;g__;s__	Scaffold	China: Dabaoshan Pyrite-Copper Mine; Guangdong Province		DBS2-1.bin155	none
d__Bacteria;p__Nitrospirota_A;c__Leptospirillia;o__Leptospirillales;f__Leptospirillaceae;g__Leptospirillum;s__Leptospirillum ferrooxidans	GCA_021829845.1	Nitrospirota other study	Other	Mine_associated	acid mine drainage sediment	56.82	0.05	181	100	87.6425	48.4458	1424747	RS_GCF_000284315.1	f	not type material	f	GCA_021829845.1	d__Bacteria;p__Nitrospirae;c__;o__;f__;g__;s__	Scaffold	China: Longshenao Polymetallic Mine; Guangxi Province		LSA4.bin19	none
d__Bacteria;p__Nitrospirota_A;c__Leptospirillia;o__Leptospirillales;f__Leptospirillaceae;g__Leptospirillum;s__Leptospirillum ferrooxidans	GCA_021843535.1	Nitrospirota other study	Other	Mine_associated	acid mine drainage sediment	51.75	0	103	0	89.276	50.3985	1694552	RS_GCF_000284315.1	f	not type material	f	GCA_021843535.1	d__Bacteria;p__Nitrospirae;c__;o__;f__;g__;s__	Scaffold	China: Wuhu Polymetallic Mine; Anhui Province		WH1.bin5	none
d__Bacteria;p__Nitrospirota_A;c__Leptospirillia;o__Leptospirillales;f__Leptospirillaceae;g__Leptospirillum;s__Leptospirillum sp021816465	GCA_021816465.1	Nitrospirota other study	Other	Mine_associated	acid mine drainage sediment	84.55	0	181	0	90.0318	51.3943	1975982	GB_GCA_021816465.1	t	not type material	f	GCA_021816465.1	d__Bacteria;p__Nitrospirae;c__;o__;f__;g__;s__	Scaffold	China: Yinshan Lead-Zinc Mine; Jiangxi Province		YS4.bin12	none
d__Bacteria;p__Nitrospirota_A;c__Leptospirillia;o__Leptospirillales;f__Leptospirillaceae;g__Leptospirillum;s__Leptospirillum sp021829515	GCA_021829515.1	Nitrospirota other study	Other	Mine_associated	acid mine drainage sediment	61.36	0	181	0	88.5357	48.9869	1366385	GB_GCA_021829515.1	t	not type material	f	GCA_021829515.1	d__Bacteria;p__Nitrospirae;c__;o__;f__;g__;s__	Scaffold	China: Longshenao Polymetallic Mine; Guangxi Province		LSA5.bin24	none
d__Bacteria;p__Nitrospirota_A;c__Leptospirillia;o__Leptospirillales;f__Leptospirillaceae;g__Leptospirillum;s__Leptospirillum sp021838765	GCA_021838765.1	Nitrospirota other study	Other	Mine_associated	acid mine drainage sediment	90.81	2.73	181	50	88.4049	50.9348	3143211	GB_GCA_021838765.1	t	not type material	f	GCA_021838765.1	d__Bacteria;p__Nitrospirae;c__;o__;f__;g__;s__	Scaffold	China: Yinshan Lead-Zinc Mine; Jiangxi Province		YS1.bin6	none
d__Bacteria;p__Nitrospirota_A;c__Leptospirillia;o__Leptospirillales;f__Leptospirillaceae;g__Leptospirillum;s__Leptospirillum sp021844645	GCA_021844645.1	Nitrospirota other study	Other	Mine_associated	acid mine drainage sediment	62.05	1.82	181	50	89.8073	49.6931	1378196	GB_GCA_021844645.1	t	not type material	f	GCA_021844645.1	d__Bacteria;p__Nitrospirae;c__;o__;f__;g__;s__	Contig	China: Maanshan Magnetite Mine; Anhui Province		MAS1.bin64	none
d__Bacteria;p__Nitrospirota_A;c__Leptospirillia;o__Leptospirillales;f__Leptospirillaceae;g__UBA4572;s__UBA4572 sp002387725	GCA_021792535.1	Nitrospirota other study	Other	Mine_associated	acid mine drainage sediment	84.09	1.36	181	100	89.2872	59.0543	2151729	GB_GCA_002387725.1	f	not type material	f	GCA_021792535.1	d__Bacteria;p__Nitrospirae;c__;o__;f__;g__;s__	Scaffold	China: Dexing Copper Mine; Jiangxi Province		DX4.bin7	none
d__Bacteria;p__Nitrospirota_A;c__Leptospirillia;o__Leptospirillales;f__Leptospirillaceae;g__UBA4572;s__UBA4572 sp002387725	GCA_023488805.1	Nitrospirota other study	Other	Mine_associated	Fankou acid mine drainage sediment Core B	81.08	0	181	0	90.2043	58.7496	1691924	GB_GCA_002387725.1	f	not type material	f	GCA_023488805.1	d__Bacteria;p__Nitrospirae;c__;o__;f__;g__;s__	Scaffold	China: Guangdong		FK_Sedi_B_Bin.160	none
d__Bacteria;p__Nitrospirota_A;c__Leptospirillia;o__Leptospirillales;f__Leptospirillaceae;g__UBA4572;s__UBA4572 sp002387725	GCA_021841115.1	Nitrospirota other study	Other	Mine_associated	acid mine drainage sediment	65.79	0	103	0	88.8091	58.3215	1741157	GB_GCA_002387725.1	f	not type material	f	GCA_021841115.1	d__Bacteria;p__Nitrospirae;c__;o__;f__;g__;s__	Scaffold	China: Tongling Copper Mine; Anhui Province		TL1-2.bin18	none
d__Bacteria;p__Nitrospirota_A;c__Leptospirillia;o__Leptospirillales;f__Leptospirillaceae;g__UBA4572;s__UBA4572 sp002387725	GCA_002387725.1	Nitrospirota other study	Other	Mine_associated	Richmond Mine ABmuck location	72.81	0	103	0	89.2603	59.4161	1886912	GB_GCA_002387725.1	t	not type material	f	GCA_002387725.1	d__Bacteria;p__Nitrospirae;c__;o__;f__;g__;s__	Scaffold	none		UBA4572	none
d__Bacteria;p__Nitrospirota_A;c__Leptospirillia;o__Leptospirillales;f__Leptospirillaceae;g__UBA4572;s__UBA4572 sp002387725	GCA_002386965.1	Nitrospirota other study	Other	Mine_associated	Richmond Mine AB20 location	60.53	0	103	0	89.4926	60.1009	1759175	GB_GCA_002387725.1	f	not type material	f	GCA_002386965.1	d__Bacteria;p__Nitrospirae;c__;o__;f__;g__;s__	Scaffold	none		UBA4574	none
d__Bacteria;p__Nitrospirota_A;c__Leptospirillia;o__Leptospirillales;f__Leptospirillaceae;g__UBA4572;s__UBA4572 sp002387725	GCA_002420165.1	Nitrospirota other study	Other	Mine_associated	Richmond Mine C75 location	73.68	0	103	0	87.21	58.2208	1618026	GB_GCA_002387725.1	f	not type material	f	GCA_002420165.1	d__Bacteria;p__Nitrospirae;c__;o__;f__;g__;s__	Scaffold	none		UBA5696	none
d__Bacteria;p__Nitrospirota_A;c__Leptospirillia;o__Leptospirillales;f__Leptospirillaceae;g__UBA4572;s__UBA4572 sp002387725	GCA_002455055.1	Nitrospirota other study	Other	Mine_associated	Richmond Mine C75 location	70.18	0	103	0	86.0204	58.6645	1613889	GB_GCA_002387725.1	f	not type material	f	GCA_002455055.1	d__Bacteria;p__Nitrospirae;c__;o__;f__;g__;s__	Scaffold	none		UBA6675	none
d__Bacteria;p__Nitrospirota_A;c__Leptospirillia;o__Leptospirillales;f__Leptospirillaceae;g__UBA4572;s__UBA4572 sp002387725	GCA_002454995.1	Nitrospirota other study	Other	Mine_associated	Richmond Mine C75 location	68.41	3.51	103	100	87.7775	58.4018	1713613	GB_GCA_002387725.1	f	not type material	f	GCA_002454995.1	d__Bacteria;p__Nitrospirae;c__;o__;f__;g__;s__	Scaffold	none		UBA6678	none
d__Bacteria;p__Nitrospirota_A;c__Leptospirillia;o__Leptospirillales;f__Leptospirillaceae;g__UBA4572;s__UBA4572 sp002387725	GCA_002470685.1	Nitrospirota other study	Other	Mine_associated	Richmond Mine AB20 location	54.39	0	103	0	86.8081	58.5098	1200110	GB_GCA_002387725.1	f	not type material	f	GCA_002470685.1	d__Bacteria;p__;c__;o__;f__;g__;s__	Scaffold	none		UBA7390	none
d__Bacteria;p__Nitrospirota_A;c__Leptospirillia;o__Leptospirillales;f__Leptospirillaceae;g__UBA4572;s__UBA4572 sp002387725	GCA_002500645.1	Nitrospirota other study	Other	Mine_associated	Richmond Mine C75 location	72.73	0	181	0	86.7815	59.1434	1796669	GB_GCA_002387725.1	f	not type material	f	GCA_002500645.1	d__Bacteria;p__Nitrospirae;c__;o__;f__;g__;s__	Scaffold	none		UBA7871	none
d__Bacteria;p__Nitrospirota_A;c__Leptospirillia;o__Leptospirillales;f__Leptospirillaceae;g__UBA4572;s__UBA4572 sp021795275	GCA_021795275.1	Nitrospirota other study	Other	Mine_associated	acid mine drainage sediment	77.02	0	103	0	90.3659	59.4036	2370797	GB_GCA_021795275.1	t	not type material	f	GCA_021795275.1	d__Bacteria;p__Nitrospirae;c__;o__;f__;g__;s__	Scaffold	China: Dashan Tin-Zinc Mine; Guangxi Province		DS3.bin62	Bacteria;Nitrospirota;Leptospirillia;Leptospirillales;Leptospirillaceae;Leptospirillum;uncultured bacterium
d__Bacteria;p__Nitrospirota_A;c__Leptospirillia;o__Leptospirillales;f__Leptospirillaceae;g__UBA4572;s__UBA4572 sp021801345	GCA_021801345.1	Nitrospirota other study	Other	Mine_associated	acid mine drainage sediment	94.43	0	181	0	87.6644	59.3305	2604401	GB_GCA_021801345.1	t	not type material	f	GCA_021801345.1	d__Bacteria;p__Nitrospirae;c__;o__;f__;g__;s__	Scaffold	China: Fankou Lead-Zinc Mine; Guangdong Province		FK3.bin81	none
d__Bacteria;p__Nitrospirota_A;c__Leptospirillia;o__Leptospirillales;f__Leptospirillaceae;g__UBA4572;s__UBA4572 sp021802325	GCA_021802325.1	Nitrospirota other study	Other	Mine_associated	acid mine drainage sediment	62.28	0	103	0	88.677	55.766	1064522	GB_GCA_021802325.1	t	not type material	f	GCA_021802325.1	d__Bacteria;p__Nitrospirae;c__;o__;f__;g__;s__	Scaffold	China: Tongling Copper Mine; Anhui Province		TL2-4.bin8	none
d__Bacteria;p__Nitrospirota_A;c__Leptospirillia;o__Leptospirillales;f__Leptospirillaceae;g__UBA4572;s__UBA4572 sp021806225	GCA_021806225.1	Nitrospirota other study	Other	Mine_associated	acid mine drainage sediment	67.54	0	103	0	90.4725	59.7517	1425223	GB_GCA_021806225.1	t	not type material	f	GCA_021806225.1	d__Bacteria;p__Nitrospirae;c__;o__;f__;g__;s__	Contig	China: Tongling Copper Mine; Anhui Province		TL1-4.bin70	none
d__Bacteria;p__Nitrospirota_A;c__Leptospirillia;o__Leptospirillales;f__Leptospirillaceae;g__UBA4572;s__UBA4572 sp021810805	GCA_021810805.1	Nitrospirota other study	Other	Mine_associated	acid mine drainage sediment	88.77	0	181	0	90.5301	59.6658	1869401	GB_GCA_021810805.1	t	not type material	f	GCA_021810805.1	d__Bacteria;p__Nitrospirae;c__;o__;f__;g__;s__	Scaffold	China: Longshenao Polymetallic Mine; Guangxi Province		LSA1.bin22	none
d__Bacteria;p__Nitrospirota_A;c__Leptospirillia;o__Leptospirillales;f__Leptospirillaceae;g__UBA4572;s__UBA4572 sp021810805	GCA_021840825.1	Nitrospirota other study	Other	Mine_associated	acid mine drainage sediment	71.93	0	103	0	90.6722	59.4172	1308396	GB_GCA_021810805.1	f	not type material	f	GCA_021840825.1	d__Bacteria;p__Nitrospirae;c__;o__;f__;g__;s__	Scaffold	China: Wuhu Polymetallic Mine; Anhui Province		WH2.bin82	none
d__Bacteria;p__Nitrospirota_A;c__Leptospirillia;o__Leptospirillales;f__Leptospirillaceae;g__UBA4572;s__UBA4572 sp021820445	GCA_021820445.1	Nitrospirota other study	Other	Mine_associated	acid mine drainage sediment	87.27	0	181	0	90.1242	59.8856	2224677	GB_GCA_021820445.1	t	not type material	f	GCA_021820445.1	d__Bacteria;p__Nitrospirae;c__;o__;f__;g__;s__	Contig	China: Wuhu Polymetallic Mine; Anhui Province		WH5.bin21	none
d__Bacteria;p__Nitrospirota_A;c__Leptospirillia;o__Leptospirillales;f__Leptospirillaceae;g__UBA4572;s__UBA4572 sp021827365	GCA_021827365.1	Nitrospirota other study	Other	Mine_associated	acid mine drainage sediment	79.82	1.75	103	100	90.0273	58.8281	2250753	GB_GCA_021827365.1	t	not type material	f	GCA_021827365.1	d__Bacteria;p__Nitrospirae;c__;o__;f__;g__;s__	Scaffold	China: Yongping Copper Mine; Jiangxi Province		YP4.bin52	none
d__Bacteria;p__Nitrospirota_A;c__Leptospirillia;o__Leptospirillales;f__Leptospirillaceae;g__UBA4572;s__UBA4572 sp021828375	GCA_021831345.1	Nitrospirota other study	Other	Mine_associated	acid mine drainage sediment	53.51	0	103	0	89.1865	59.269	1238599	GB_GCA_021828375.1	f	not type material	f	GCA_021831345.1	d__Bacteria;p__Nitrospirae;c__;o__;f__;g__;s__	Scaffold	China: Huangshaping Lead-Zinc Mine; Hunan Province		HSP1.bin8	none
d__Bacteria;p__Nitrospirota_A;c__Leptospirillia;o__Leptospirillales;f__Leptospirillaceae;g__UBA4572;s__UBA4572 sp021828375	GCA_021828375.1	Nitrospirota other study	Other	Mine_associated	acid mine drainage sediment	75.41	0	181	0	90.4863	58.1538	1326083	GB_GCA_021828375.1	t	not type material	f	GCA_021828375.1	d__Bacteria;p__Nitrospirae;c__;o__;f__;g__;s__	Scaffold	China: Yunfu Pyrite Mine; Guangdong Province		YF4.bin33	none
d__Bacteria;p__Nitrospirota_A;c__Leptospirillia;o__Leptospirillales;f__Leptospirillaceae;g__UBA4572;s__UBA4572 sp021828525	GCA_021836695.1	Nitrospirota other study	Other	Mine_associated	acid mine drainage sediment	67.54	0	103	0	91.0833	59.2705	1626079	GB_GCA_021828525.1	f	not type material	f	GCA_021836695.1	d__Bacteria;p__Nitrospirae;c__;o__;f__;g__;s__	Scaffold	China: Dabaoshan Pyrite-Copper Mine; Guangdong Province		DBS1-3.bin127	none
d__Bacteria;p__Nitrospirota_A;c__Leptospirillia;o__Leptospirillales;f__Leptospirillaceae;g__UBA4572;s__UBA4572 sp021828525	GCA_021828525.1	Nitrospirota other study	Other	Mine_associated	acid mine drainage sediment	72.81	0	103	0	92.2322	59.5967	1530233	GB_GCA_021828525.1	t	not type material	f	GCA_021828525.1	d__Bacteria;p__Nitrospirae;c__;o__;f__;g__;s__	Scaffold	China: Longli Polymetallic Mine; Guizhou Province		LL4.bin66	none
d__Bacteria;p__Nitrospirota_A;c__Leptospirillia;o__Leptospirillales;f__Leptospirillaceae;g__UBA4572;s__UBA4572 sp021828805	GCA_021828805.1	Nitrospirota other study	Other	Mine_associated	acid mine drainage sediment	72.81	0	103	0	90.3056	58.0465	1879900	GB_GCA_021828805.1	t	not type material	f	GCA_021828805.1	d__Bacteria;p__Nitrospirae;c__;o__;f__;g__;s__	Scaffold	China: Jiuan Polymetallic Mine; Guizhou Province		JA4.bin24	none
d__Bacteria;p__Nitrospirota_A;c__Leptospirillia;o__Leptospirillales;f__Leptospirillaceae;g__UBA4572;s__UBA4572 sp021838585	GCA_021838585.1	Nitrospirota other study	Other	Mine_associated	acid mine drainage sediment	67.54	0	103	0	90.6895	59.3257	1762983	GB_GCA_021838585.1	t	not type material	f	GCA_021838585.1	d__Bacteria;p__Nitrospirae;c__;o__;f__;g__;s__	Scaffold	China: Yinshan Lead-Zinc Mine; Jiangxi Province		YS5.bin20	none
d__Bacteria;p__Nitrospirota_A;c__Leptospirillia;o__Leptospirillales;f__Leptospirillaceae;g__UBA4572;s__UBA4572 sp021840555	GCA_021840555.1	Nitrospirota other study	Other	Mine_associated	acid mine drainage sediment	82.44	0	103	0	88.7114	59.4705	2117502	GB_GCA_021840555.1	t	not type material	f	GCA_021840555.1	d__Bacteria;p__Nitrospirae;c__;o__;f__;g__;s__	Scaffold	China: Wuyi Polymetallic Mine; Guangxi Province		WY2.bin1	Bacteria;Desulfobacterota;Desulfobacteria;Desulfobacterales;Desulfosarcinaceae;Sva0081 sediment group;uncultured bacterium
d__Bacteria;p__Nitrospirota_A;c__Leptospirillia;o__Leptospirillales;f__Leptospirillaceae;g__UBA4572;s__UBA4572 sp021840555	GCA_021838625.1	Nitrospirota other study	Other	Mine_associated	acid mine drainage sediment	65.45	0.91	181	0	89.2624	61.2731	2289965	GB_GCA_021840555.1	f	not type material	f	GCA_021838625.1	d__Bacteria;p__Nitrospirae;c__;o__;f__;g__;s__	Scaffold	China: Yinshan Lead-Zinc Mine; Jiangxi Province		YS5.bin32	none
d__Bacteria;p__Nitrospirota_A;c__Leptospirillia;o__Leptospirillales;f__Leptospirillaceae;g__UBA4572;s__UBA4572 sp023481175	GCA_023382315.1	Nitrospirota other study	Other	Mine_associated	Fankou acid mine drainage sediment Core A	81.14	2.73	181	33.33	89.1454	58.5034	1832549	GB_GCA_023481175.1	f	not type material	f	GCA_023382315.1	d__Bacteria;p__Nitrospirae;c__;o__;f__;g__;s__	Contig	China: Guangdong		FK_Sedi_A_Bin.67	none
d__Bacteria;p__Nitrospirota_A;c__Leptospirillia;o__Leptospirillales;f__Leptospirillaceae;g__UBA4572;s__UBA4572 sp023481175	GCA_023481175.1	Nitrospirota other study	Other	Mine_associated	Fankou acid mine drainage sediment Core B	94.58	0.91	181	0	88.6839	59.5514	2321745	GB_GCA_023481175.1	t	not type material	f	GCA_023481175.1	d__Bacteria;p__Nitrospirae;c__;o__;f__;g__;s__	Scaffold	China: Guangdong		FK_Sedi_B_Bin.57	none
d__Bacteria;p__Nitrospirota_A;c__Leptospirillia;o__Leptospirillales;f__Leptospirillaceae;g__UBA4572;s__UBA4572 sp023481175	GCA_021806405.1	Nitrospirota other study	Other	Mine_associated	acid mine drainage sediment	54.39	0	103	0	88.696	59.1507	1330443	GB_GCA_023481175.1	f	not type material	f	GCA_021806405.1	d__Bacteria;p__Nitrospirae;c__;o__;f__;g__;s__	Scaffold	China: Tongling Copper Mine; Anhui Province		TL1-4.bin31	none
d__Bacteria;p__Nitrospirota_B;c__JACRHL01;o__JACRHL01;f__JACRHL01;g__JACRHL01;s__JACRHL01 sp016212085	GCA_016212085.1	Nitrospirota other study	Aquifer	Subsurface_terrestrial_aquifer	groundwater	99.49	0	181	0	90.3497	69.8406	2704227	GB_GCA_016212085.1	t	not type material	f	GCA_016212085.1	d__Bacteria;p__Nitrospirae;c__;o__;f__;g__;s__	Contig	USA: California; Middletown		NC_groundwater_1776_Pr3_B-0.1um_70_102	none
d__Bacteria;p__Nitrospirota;c__Nitrospiria;o__2-01-FULL-66-17;f__2-01-FULL-66-17;g__2-01-FULL-66-17;s__2-01-FULL-66-17 sp001803875	GCA_001803875.1	Nitrospirota other study	Aquifer	Subsurface_terrestrial_aquifer	Rifle well FP-101 under high O2 conditions; 0.1 micron filter; full assembly	62.65	0.91	181	0	89.8521	66.2822	1407242	GB_GCA_001803875.1	t	not type material	f	GCA_001803875.1	d__Bacteria;p__Nitrospirae;c__;o__;f__;g__;s__	Scaffold	USA: Rifle; CO		none	Bacteria;Nitrospirota;Leptospirillia;Leptospirillales;Leptospirillaceae;Leptospirillum;Nitrospirae bacterium RIFCSPHIGHO2_01_FULL_66_17
d__Bacteria;p__Nitrospirota;c__Nitrospiria;o__2-01-FULL-66-17;f__2-01-FULL-66-17;g__2-01-FULL-66-17;s__2-01-FULL-66-17 sp016201825	GCA_016201825.1	Nitrospirota other study	Aquifer	Subsurface_terrestrial_aquifer	groundwater	89.29	3.69	181	16.67	90.4228	63.1752	2798008	GB_GCA_016201825.1	t	not type material	f	GCA_016201825.1	d__Bacteria;p__Nitrospirae;c__;o__;f__;g__;s__	Contig	USA: California; Calistoga		NC_groundwater_959_Pr1_S-0.2um_63_21	Bacteria;Nitrospirota;Leptospirillia;Leptospirillales;Leptospirillaceae;Leptospirillum;Nitrospirae bacterium RIFCSPHIGHO2_01_FULL_66_17
d__Bacteria;p__Nitrospirota;c__Nitrospiria;o__JACQBW01;f__JACQBW01;g__JACOTA01;s__JACOTA01 sp016178585	GCA_016178585.1	Nitrospirota other study	Aquifer	Subsurface_terrestrial_aquifer	groundwater	97.67	2.05	181	33.33	88.9862	45.6307	2448663	GB_GCA_016178585.1	t	not type material	f	GCA_016178585.1	d__Bacteria;p__Nitrospirae;c__;o__;f__;g__;s__	Contig	USA: California; Lower Lake		NC_groundwater_32_Pr7_B-0.1um_46_30	none
d__Bacteria;p__Nitrospirota;c__Nitrospiria;o__JACQBW01;f__JACQBW01;g__JACOTA01;s__JACOTA01 sp016178585	GCA_016195515.1	Nitrospirota other study	Aquifer	Subsurface_terrestrial_aquifer	groundwater	94.94	1.82	181	0	88.7117	45.3345	2290775	GB_GCA_016178585.1	f	not type material	f	GCA_016195515.1	d__Bacteria;p__Nitrospirae;c__;o__;f__;g__;s__	Contig	USA: California; Calistoga		NC_groundwater_888_Pr1_S2p5_45_22	Bacteria;Nitrospirota;Leptospirillia;Leptospirillales;Leptospirillaceae;Leptospirillum;uncultured Nitrospirae bacterium
d__Bacteria;p__Nitrospirota;c__Nitrospiria;o__JACQBW01;f__JACQBW01;g__JACQBW01;s__JACQBW01 sp016194305	GCA_016178565.1	Nitrospirota other study	Aquifer	Subsurface_terrestrial_aquifer	groundwater	81.53	3.69	181	0	90.3394	46.0355	2136182	GB_GCA_016194305.1	f	not type material	f	GCA_016178565.1	d__Bacteria;p__Nitrospirae;c__;o__;f__;g__;s__	Scaffold	USA: California; Lower Lake		NC_groundwater_33_Pr7_B-0.1um_46_8	none
d__Bacteria;p__Nitrospirota;c__Nitrospiria;o__JACQBW01;f__JACQBW01;g__JACQBW01;s__JACQBW01 sp016194305	GCA_016194305.1	Nitrospirota other study	Aquifer	Subsurface_terrestrial_aquifer	groundwater	95.85	2.73	181	0	91.0962	46.1518	2265330	GB_GCA_016194305.1	t	not type material	f	GCA_016194305.1	d__Bacteria;p__Nitrospirae;c__;o__;f__;g__;s__	Contig	USA: California; Calistoga		NC_groundwater_952_Pr1_S-0.2um_46_34	none
d__Bacteria;p__Nitrospirota;c__Nitrospiria;o__JACQBW01;f__JACQBW01;g__JACQBY01;s__JACQBY01 sp016201875	GCA_016201875.1	Nitrospirota other study	Aquifer	Subsurface_terrestrial_aquifer	groundwater	81.31	1.21	181	33.33	89.9891	48.0499	1882213	GB_GCA_016201875.1	t	not type material	f	GCA_016201875.1	d__Bacteria;p__Nitrospirae;c__;o__;f__;g__;s__	Contig	USA: California; Calistoga		NC_groundwater_954_Pr1_S-0.2um_48_36	none
d__Bacteria;p__Nitrospirota;c__Nitrospiria;o__JACQBZ01;f__JACQBZ01;g__JACQBZ01;s__JACQBZ01 sp016194285	GCA_016194285.1	Nitrospirota other study	Aquifer	Subsurface_terrestrial_aquifer	groundwater	89.94	0	181	0	91.1642	55.9717	2309739	GB_GCA_016194285.1	t	not type material	f	GCA_016194285.1	d__Bacteria;p__Nitrospirae;c__;o__;f__;g__;s__	Contig	USA: California; Calistoga		NC_groundwater_955_Pr1_S-0.2um_56_113	none
d__Bacteria;p__Nitrospirota;c__Nitrospiria;o__JACQBZ01;f__JACQBZ01;g__JACQCA01;s__JACQCA01 sp016201865	GCA_016201865.1	Nitrospirota other study	Aquifer	Subsurface_terrestrial_aquifer	groundwater	93.12	0.91	181	0	91.3135	56.8	2470300	GB_GCA_016201865.1	t	not type material	f	GCA_016201865.1	d__Bacteria;p__Nitrospirae;c__;o__;f__;g__;s__	Contig	USA: California; Calistoga		NC_groundwater_956_Pr1_S-0.2um_57_83	none
d__Bacteria;p__Nitrospirota;c__Nitrospiria;o__JACQBZ01;f__JACQBZ01;g__JACQFA01;s__JACQFA01 sp016198945	GCA_016198945.1	Nitrospirota other study	Aquifer	Subsurface_terrestrial_aquifer	groundwater	67.32	2.11	181	40	92.5416	57.9485	1596398	GB_GCA_016198945.1	t	not type material	f	GCA_016198945.1	d__Bacteria;p__Nitrospirae;c__;o__;f__;g__;s__	Contig	USA: California; Modesto		NC_groundwater_1101_Ag_S2p5_58_88	none
d__Bacteria;p__Nitrospirota;c__Nitrospiria;o__JACQBZ01;f__JACQBZ01;g__JACQFA01;s__JACQFA01 sp016200255	GCA_016200255.1	Nitrospirota other study	Aquifer	Subsurface_terrestrial_aquifer	groundwater	93.07	3.79	181	33.33	92.9579	56.8049	2257679	GB_GCA_016200255.1	t	not type material	f	GCA_016200255.1	d__Bacteria;p__Nitrospirae;c__;o__;f__;g__;s__	Scaffold	USA: California; Calistoga		NC_groundwater_1035_Pr1_S-0.65um_57_15	none
d__Bacteria;p__Nitrospirota;c__Nitrospiria;o__JACQBZ01;f__JACQBZ01;g__JACQFA01;s__JACQFA01 sp919901335	GCA_919901335.1	Nitrospirota other study	Aquifer	Subsurface_terrestrial_aquifer	unknown	93.79	3.64	181	25	90.7749	57.8657	1684599	GB_GCA_919901335.1	t	not type material	f	GCA_919901335.1	d__Bacteria;p__Nitrospirae;c__Nitrospira;o__;f__;g__;s__	Scaffold	none	Germany	Hainich-H32-bin115-1	Bacteria;Nitrospirota;Nitrospiria;Nitrospirales;Nitrospiraceae;Nitrospira;uncultured bacterium
d__Bacteria;p__Nitrospirota;c__Nitrospiria;o__JACQCE01;f__JACQCE01;g__JACQCE01;s__JACQCE01 sp016201765	GCA_016201765.1	Nitrospirota other study	Aquifer	Subsurface_terrestrial_aquifer	groundwater	84.55	1.87	181	0	89.6661	62.7529	1959959	GB_GCA_016201765.1	t	not type material	f	GCA_016201765.1	d__Bacteria;p__Nitrospirae;c__;o__;f__;g__;s__	Contig	USA: California; Calistoga		NC_groundwater_960_Pr1_S-0.2um_63_62	Bacteria;Nitrospirota;Nitrospiria;Nitrospirales;Nitrospiraceae;Nitrospira;uncultured bacterium
d__Bacteria;p__Nitrospirota;c__Nitrospiria;o__JACRHA01;f__JACRHA01;g__JACRHA01;s__JACRHA01 sp016234185	GCA_016234185.1	Nitrospirota other study	Aquifer	Subsurface_terrestrial_aquifer	groundwater	80.4	3.64	181	25	89.1348	46.2961	1980514	GB_GCA_016234185.1	t	not type material	f	GCA_016234185.1	d__Bacteria;p__Nitrospirae;c__;o__;f__;g__;s__	Contig	USA: California; Middletown		NC_groundwater_1765_Pr3_B-0.1um_46_13	none
d__Bacteria;p__Nitrospirota;c__Nitrospiria;o__Nitrospirales;f__Nitrospiraceae;g__2-02-FULL-62-14;s__2-02-FULL-62-14 sp001805245	GCA_001805245.1	Nitrospirota other study	Aquifer	Subsurface_terrestrial_aquifer	Rifle well FP-101 under low O2 conditions; 0.2 micron filter; full assembly	93.58	2.78	181	0	86.4809	61.6595	2659365	GB_GCA_001805245.1	t	not type material	f	GCA_001805245.1	d__Bacteria;p__Nitrospirae;c__;o__;f__;g__;s__	Scaffold	USA: Rifle; CO		none	Bacteria;Nitrospirota;Nitrospiria;Nitrospirales;Nitrospiraceae;Nitrospira;Nitrospirae bacterium RIFCSPLOWO2_01_FULL_62_17
d__Bacteria;p__Nitrospirota;c__Nitrospiria;o__Nitrospirales;f__Nitrospiraceae;g__2-02-FULL-62-14;s__2-02-FULL-62-14 sp001805245	GCA_001805225.1	Nitrospirota other study	Aquifer	Subsurface_terrestrial_aquifer	Rifle well FP-101 under low O2 conditions; 0.1 micron filter; full assembly	85.85	2.73	181	0	86.4801	61.9712	2273558	GB_GCA_001805245.1	f	not type material	f	GCA_001805225.1	d__Bacteria;p__Nitrospirae;c__;o__;f__;g__;s__	Scaffold	USA: Rifle; CO		none	Bacteria;Nitrospirota;Nitrospiria;Nitrospirales;Nitrospiraceae;Nitrospira;Nitrospirae bacterium RIFCSPLOWO2_01_FULL_62_17
d__Bacteria;p__Nitrospirota;c__Nitrospiria;o__Nitrospirales;f__Nitrospiraceae;g__2-02-FULL-62-14;s__2-02-FULL-62-14 sp009692155	GCA_009692155.1	Nitrospirota other study	Other	Lake	freshwater	79.82	0	103	0	89.8639	60.5213	1928707	GB_GCA_009692155.1	t	not type material	f	GCA_009692155.1	d__Bacteria;p__Nitrospirae;c__Nitrospira;o__Nitrospirales;f__Nitrospiraceae;g__;s__	Contig	Russia: Lake Baikal		Baikal-deep-G158	Bacteria;Nitrospirota;Nitrospiria;Nitrospirales;Nitrospiraceae;Nitrospira;uncultured bacterium
d__Bacteria;p__Nitrospirota;c__Nitrospiria;o__Nitrospirales;f__Nitrospiraceae;g__2-02-FULL-62-14;s__2-02-FULL-62-14 sp009692155	GCA_009692035.1	Nitrospirota other study	Other	Lake	freshwater	58.58	0.05	181	0	90.2377	60.1845	1187655	GB_GCA_009692155.1	f	not type material	f	GCA_009692035.1	d__Bacteria;p__Nitrospirae;c__Nitrospira;o__Nitrospirales;f__Nitrospiraceae;g__;s__	Contig	Russia: Lake Baikal		Baikal-deep-G159	Bacteria;Nitrospirota;Nitrospiria;Nitrospirales;Nitrospiraceae;Nitrospira;Nitrospirae bacterium RIFCSPLOWO2_01_FULL_62_17
d__Bacteria;p__Nitrospirota;c__Nitrospiria;o__Nitrospirales;f__Nitrospiraceae;g__2-02-FULL-62-14;s__2-02-FULL-62-14 sp020028595	GCA_020027905.1	Nitrospirota other study	Other	River	river sediment	75.49	4.14	181	16.67	90.1988	61.1099	1738526	GB_GCA_020028595.1	f	not type material	f	GCA_020027905.1	d__Bacteria;p__Nitrospirae;c__;o__;f__;g__;s__	Contig	USA: Washington		CR_Sed_300A_bin.21	Bacteria;Nitrospirota;Nitrospiria;Nitrospirales;Nitrospiraceae;Nitrospira;uncultured bacterium
d__Bacteria;p__Nitrospirota;c__Nitrospiria;o__Nitrospirales;f__Nitrospiraceae;g__2-02-FULL-62-14;s__2-02-FULL-62-14 sp020028595	GCA_020028595.1	Nitrospirota other study	Other	River	river sediment	73.81	0.35	181	0	90.6147	61.1397	1303321	GB_GCA_020028595.1	t	not type material	f	GCA_020028595.1	d__Bacteria;p__Nitrospirae;c__;o__;f__;g__;s__	Contig	USA:Columbia River; Washington; USA		CR_Sed_300A_bin.52	Bacteria;Nitrospirota;Nitrospiria;Nitrospirales;Nitrospiraceae;Nitrospira;uncultured bacterium
d__Bacteria;p__Nitrospirota;c__Nitrospiria;o__Nitrospirales;f__Nitrospiraceae;g__2-02-FULL-62-14;s__2-02-FULL-62-14 sp020028595	GCA_020028645.1	Nitrospirota other study	Other	River	river sediment	77.67	4.9	181	14.29	90.259	61.163	1833335	GB_GCA_020028595.1	f	not type material	f	GCA_020028645.1	d__Bacteria;p__Nitrospirae;c__;o__;f__;g__;s__	Contig	USA:Columbia River; Washington; USA		CR_Sed_300A_bin.54	none
d__Bacteria;p__Nitrospirota;c__Nitrospiria;o__Nitrospirales;f__Nitrospiraceae;g__40CM-3-62-11;s__40CM-3-62-11 sp001914955	GCA_001914955.1	Nitrospirota other study	Other	soil	Soil sample from Angelo meadow plot 2; 20cm depth; 2 days after second rain event (91mm)	75.4	2.73	181	0	88.879	61.8224	2017118	GB_GCA_001914955.1	t	not type material	f	GCA_001914955.1	d__Bacteria;p__Nitrospirae;c__;o__;f__;g__;s__	Scaffold	USA: Angelo; CA		none	Bacteria;Nitrospirota;Nitrospiria;Nitrospirales;Nitrospiraceae;Nitrospira;Nitrospirae bacterium 13_2_20CM_2_62_8
d__Bacteria;p__Nitrospirota;c__Nitrospiria;o__Nitrospirales;f__Nitrospiraceae;g__40CM-3-62-11;s__40CM-3-62-11 sp001914955	GCA_001920515.1	Nitrospirota other study	Other	soil	Soil sample from Angelo meadow plot 1; 20cm depth; 4 days after first rain event (27mm)	50	0	103	0	89.5672	62.3842	1011354	GB_GCA_001914955.1	f	not type material	f	GCA_001920515.1	d__Bacteria;p__Nitrospirae;c__;o__;f__;g__;s__	Scaffold	USA: Angelo; CA		none	none
d__Bacteria;p__Nitrospirota;c__Nitrospiria;o__Nitrospirales;f__Nitrospiraceae;g__40CM-3-62-11;s__40CM-3-62-11 sp001914955	GCA_001914545.1	Nitrospirota other study	Other	soil	Soil sample from Angelo meadow plot 2; 20cm depth; 6 days after first rain event (27mm)	66.84	0.91	181	0	87.7954	61.9796	1432564	GB_GCA_001914955.1	f	not type material	f	GCA_001914545.1	d__Bacteria;p__Nitrospirae;c__;o__;f__;g__;s__	Scaffold	USA: Angelo; CA		none	Bacteria;Nitrospirota;Nitrospiria;Nitrospirales;Nitrospiraceae;Nitrospira;Nitrospirae bacterium 13_2_20CM_2_62_8
d__Bacteria;p__Nitrospirota;c__Nitrospiria;o__Nitrospirales;f__Nitrospiraceae;g__40CM-3-62-11;s__40CM-3-62-11 sp001914955	GCA_001918075.1	Nitrospirota other study	Other	soil	Soil sample from Angelo meadow plot 1; 40cm depth; 2 days after first rain event (91mm)	75.76	1.82	181	0	88.5679	61.7924	1746767	GB_GCA_001914955.1	f	not type material	f	GCA_001918075.1	d__Bacteria;p__Nitrospirae;c__;o__;f__;g__;s__	Scaffold	USA: Angelo; CA		none	none
d__Bacteria;p__Nitrospirota;c__Nitrospiria;o__Nitrospirales;f__Nitrospiraceae;g__40CM-3-62-11;s__40CM-3-62-11 sp001914955	GCA_001918505.1	Nitrospirota other study	Other	soil	Soil sample from Angelo meadow plot 1; 40cm depth; 6 days after first rain event (27mm)	59.41	1.82	181	0	88.7511	62.1836	1087550	GB_GCA_001914955.1	f	not type material	f	GCA_001918505.1	d__Bacteria;p__Nitrospirae;c__;o__;f__;g__;s__	Scaffold	USA: Angelo; CA		none	none
d__Bacteria;p__Nitrospirota;c__Nitrospiria;o__Nitrospirales;f__Nitrospiraceae;g__40CM-3-62-11;s__40CM-3-62-11 sp001914955	GCA_005877605.1	Nitrospirota other study	Other	Unknown	temperate grassland biome	95.85	4.77	181	28.57	88.1501	61.4599	2930287	GB_GCA_001914955.1	f	not type material	f	GCA_005877605.1	d__Bacteria;p__Nitrospirae;c__;o__;f__;g__;s__	Scaffold	USA: Angelo Coast Range Reserve; CA		NS_2	Bacteria;Nitrospirota;Nitrospiria;Nitrospirales;Nitrospiraceae;Nitrospira;Nitrospirae bacterium 13_2_20CM_2_62_8
d__Bacteria;p__Nitrospirota;c__Nitrospiria;o__Nitrospirales;f__Nitrospiraceae;g__40CM-3-62-11;s__40CM-3-62-11 sp001914955	GCA_005877575.1	Nitrospirota other study	Other	Unknown	temperate grassland biome	88.08	2.73	181	0	86.9337	60.9846	2710112	GB_GCA_001914955.1	f	not type material	f	GCA_005877575.1	d__Bacteria;p__Nitrospirae;c__;o__;f__;g__;s__	Scaffold	USA: Angelo Coast Range Reserve; CA		NS_5	Bacteria;Nitrospirota;Nitrospiria;Nitrospirales;Nitrospiraceae;Nitrospira;Nitrospirae bacterium 13_2_20CM_2_62_8
d__Bacteria;p__Nitrospirota;c__Nitrospiria;o__Nitrospirales;f__Nitrospiraceae;g__40CM-3-62-11;s__40CM-3-62-11 sp023248295	GCA_023248295.1	Nitrospirota this study	Aquifer	Subsurface_terrestrial_aquifer	groundwater	86.71	3.94	181	40	86.4288	61.835	2506559	GB_GCA_023248295.1	t	not type material	f	GCA_023248295.1	d__Bacteria;p__Nitrospirae;c__;o__;f__;g__;s__	Scaffold	New Zealand: Canterbury region		nzgw276	none
d__Bacteria;p__Nitrospirota;c__Nitrospiria;o__Nitrospirales;f__Nitrospiraceae;g__JACQQM01;s__JACQQM01 sp016207025	GCA_016207025.1	Nitrospirota other study	Aquifer	Subsurface_terrestrial_aquifer	groundwater	87.67	3.03	181	50	88.4919	61.0369	2470276	GB_GCA_016207025.1	t	not type material	f	GCA_016207025.1	d__Bacteria;p__Nitrospirae;c__;o__;f__;g__;s__	Contig	USA: California; Modesto		NC_groundwater_1333_Ag_S-0.2um_61_61	none
d__Bacteria;p__Nitrospirota;c__Nitrospiria;o__Nitrospirales;f__Nitrospiraceae;g__JACVSD01;s__JACVSD01 sp014534095	GCA_014534095.1	Nitrospirota other study	Other	Soil	Topsoil from arid and minimally vegetated gibber plain	53.51	0	103	0	90.0734	58.9878	1824712	GB_GCA_014534095.1	t	not type material	f	GCA_014534095.1	d__Bacteria;p__Nitrospirae;c__Nitrospira;o__Nitrospirales;f__Nitrospiraceae;g__;s__	Contig	Australia: Roxby Downs		Co-bin6	none
d__Bacteria;p__Nitrospirota;c__Nitrospiria;o__Nitrospirales;f__Nitrospiraceae;g__JACZQN01;s__JACZQN01 sp022545705	GCA_022545705.1	Nitrospirota other study	Other	Marine	Mariana trench surficial sediment	86.04	3.18	181	0	87.2115	59.185	2174286	GB_GCA_022545705.1	t	not type material	f	GCA_022545705.1	d__Bacteria;p__Nitrospirae;c__;o__;f__;g__;s__	Scaffold	Pacific Ocean: Mariana Trench		B7D1T1	none
d__Bacteria;p__Nitrospirota;c__Nitrospiria;o__Nitrospirales;f__Nitrospiraceae;g__JACZQN01;s__JACZQN01 sp022545705	GCA_019456325.1	Nitrospirota other study	Other	Marine	marine sediment	70.9	0.45	181	0	88.6846	59.3439	1541694	GB_GCA_022545705.1	f	not type material	f	GCA_019456325.1	d__Bacteria;p__Nitrospirae;c__Nitrospira;o__Nitrospirales;f__Nitrospiraceae;g__Nitrospira;s__	Scaffold	Atlantic Ocean		MohnsGC08_bin021	none
d__Bacteria;p__Nitrospirota;c__Nitrospiria;o__Nitrospirales;f__Nitrospiraceae;g__JAHFES01;s__JAHFES01 sp023248355	GCA_023248355.1	Nitrospirota this study	Aquifer	Subsurface_terrestrial_aquifer	groundwater	88.81	1.36	181	50	89.6173	57.456	2489035	GB_GCA_023248355.1	t	not type material	f	GCA_023248355.1	d__Bacteria;p__Nitrospirae;c__Nitrospira;o__Nitrospirales;f__Nitrospiraceae;g__;s__	Scaffold	New Zealand: Canterbury region		nzgw274	none
d__Bacteria;p__Nitrospirota;c__Nitrospiria;o__Nitrospirales;f__Nitrospiraceae;g__Nitrospira_A;s__Nitrospira_A defluvii_A	GCA_009594875.1	Nitrospirota other study	Other	WWT	activated sludge from wastewater treatment plant	94.94	1.36	181	0	89.2326	59.1372	3494738	GB_GCA_000196815.1	f	not type material	f	GCA_009594875.1	d__Bacteria;p__Nitrospirae;c__Nitrospira;o__Nitrospirales;f__Nitrospiraceae;g__Nitrospira;s__	Contig	USA		MAG_79	none
d__Bacteria;p__Nitrospirota;c__Nitrospiria;o__Nitrospirales;f__Nitrospiraceae;g__Nitrospira_A;s__Nitrospira_A defluvii_A	GCA_000196815.1	Nitrospirota other study	Other	Unknown	none	97.67	2.27	181	0	88.6128	59.0266	4317083	GB_GCA_000196815.1	t	not type material	f	GCA_000196815.1	d__Bacteria;p__Nitrospirae;c__Nitrospira;o__Nitrospirales;f__Nitrospiraceae;g__Nitrospira;s__Nitrospira defluvii	Complete Genome	none		none	Bacteria;Nitrospirota;Nitrospiria;Nitrospirales;Nitrospiraceae;Nitrospira;Nitrospira defluvii
d__Bacteria;p__Nitrospirota;c__Nitrospiria;o__Nitrospirales;f__Nitrospiraceae;g__Nitrospira_A;s__Nitrospira_A defluvii_B	GCA_016199015.1	Nitrospirota other study	Aquifer	Subsurface_terrestrial_aquifer	groundwater	62.63	0.91	181	0	87.1872	58.1187	3108174	GB_GCA_016199015.1	t	not type material	f	GCA_016199015.1	d__Bacteria;p__Nitrospirae;c__Nitrospira;o__Nitrospirales;f__Nitrospiraceae;g__Nitrospira;s__Nitrospira defluvii	Contig	USA: California; Modesto		NC_groundwater_1100_Ag_S2p5_58_36	none
d__Bacteria;p__Nitrospirota;c__Nitrospiria;o__Nitrospirales;f__Nitrospiraceae;g__Nitrospira_A;s__Nitrospira_A sp001567445	GCA_023150745.1	Nitrospirota other study	Other	Bioreactor	laboratory-scale bioreactor denitrification and anammox communities	78.07	0	103	0	92.0926	60.8781	3000847	GB_GCA_015709715.1	f	not type material	f	GCA_023150745.1	d__Bacteria;p__Nitrospirae;c__Nitrospira;o__Nitrospirales;f__Nitrospiraceae;g__Nitrospira;s__	Scaffold	China: Nanjing		MAG.311	none
d__Bacteria;p__Nitrospirota;c__Nitrospiria;o__Nitrospirales;f__Nitrospiraceae;g__Nitrospira_A;s__Nitrospira_A sp001567445	GCA_900696565.1	Nitrospirota other study	Other	Other	water	94.49	5	181	0	92.4038	60.8106	3401145	GB_GCA_015709715.1	f	not type material	f	GCA_900696565.1	d__Bacteria;p__Proteobacteria;c__Betaproteobacteria;o__Nitrosomonadales;f__Nitrosomonadaceae;g__Nitrosospira;s__	Contig	none		NOB1.fa.gz	Bacteria;Nitrospirota;Nitrospiria;Nitrospirales;Nitrospiraceae;Nitrospira;Nitrospira sp. OLB3
d__Bacteria;p__Nitrospirota;c__Nitrospiria;o__Nitrospirales;f__Nitrospiraceae;g__Nitrospira_A;s__Nitrospira_A sp001567445	GCA_001567445.1	Nitrospirota other study	Other	Bioreactor	partial-nitritation anammox (PNA) reactor; full scale (600m3) reactor for the removal of ammonium from wastewater from the potato processing industry	91	4.32	181	0	90.6028	60.3589	3754263	GB_GCA_015709715.1	f	not type material	f	GCA_001567445.1	d__Bacteria;p__Nitrospirae;c__Nitrospira;o__Nitrospirales;f__Nitrospiraceae;g__Nitrospira;s__	Contig	Netherlands: Olburgen		OLB3	Bacteria;Nitrospirota;Nitrospiria;Nitrospirales;Nitrospiraceae;Nitrospira;Nitrospira sp. OLB3
d__Bacteria;p__Nitrospirota;c__Nitrospiria;o__Nitrospirales;f__Nitrospiraceae;g__Nitrospira_A;s__Nitrospira_A sp003456605	GCA_019636975.1	Nitrospirota other study	Other	WWT	ACE-degrading consortia seeded with activated sludge sampled from 6 local waste water treatment plants (WWTPs)	94.94	2.73	181	0	90.0931	59.8208	3613021	GB_GCA_011525625.1	f	not type material	f	GCA_019636975.1	d__Bacteria;p__Nitrospirae;c__Nitrospira;o__Nitrospirales;f__Nitrospiraceae;g__Nitrospira;s__	Contig	Hong Kong		ACE_NIT1	none
d__Bacteria;p__Nitrospirota;c__Nitrospiria;o__Nitrospirales;f__Nitrospiraceae;g__Nitrospira_A;s__Nitrospira_A sp003456605	GCA_011525625.1	Nitrospirota other study	Other	Unknown	anammox sludge	95.91	4.77	181	0	88.891	59.2922	4603721	GB_GCA_011525625.1	t	not type material	f	GCA_011525625.1	d__Bacteria;p__Nitrospirae;c__Nitrospira;o__Nitrospirales;f__Nitrospiraceae;g__Nitrospira;s__Nitrospira defluvii	Contig	China: Shanghai		NOB1	Bacteria;Nitrospirota;Nitrospiria;Nitrospirales;Nitrospiraceae;Nitrospira;Nitrospira sp. OLB3
d__Bacteria;p__Nitrospirota;c__Nitrospiria;o__Nitrospirales;f__Nitrospiraceae;g__Nitrospira_A;s__Nitrospira_A sp003456605	GCA_003456605.1	Nitrospirota other study	Other	Bioreactor	bioreactor sludge	79.42	4.14	181	0	85.2038	59.5554	4432703	GB_GCA_011525625.1	f	not type material	f	GCA_003456605.1	d__Bacteria;p__Nitrospirae;c__Nitrospira;o__Nitrospirales;f__Nitrospiraceae;g__Nitrospira;s__	Scaffold	none		UBA8978	none
d__Bacteria;p__Nitrospirota;c__Nitrospiria;o__Nitrospirales;f__Nitrospiraceae;g__Nitrospira_A;s__Nitrospira_A sp009594855	GCA_019636985.1	Nitrospirota other study	Other	WWT	ACE-degrading consortia seeded with activated sludge sampled from 6 local waste water treatment plants (WWTPs)	97.67	3.18	181	40	88.8503	58.3303	4329187	GB_GCA_016788885.1	f	not type material	f	GCA_019636985.1	d__Bacteria;p__Nitrospirae;c__Nitrospira;o__Nitrospirales;f__Nitrospiraceae;g__Nitrospira;s__	Contig	Hong Kong		ACE_NIT6	Bacteria;Nitrospirota;Nitrospiria;Nitrospirales;Nitrospiraceae;Nitrospira;Nitrospira defluvii
d__Bacteria;p__Nitrospirota;c__Nitrospiria;o__Nitrospirales;f__Nitrospiraceae;g__Nitrospira_A;s__Nitrospira_A sp009594855	GCA_018242805.1	Nitrospirota other study	Other	WWT	activated sludge	97.67	3.69	181	14.29	88.7715	58.3559	4319222	GB_GCA_016788885.1	f	not type material	f	GCA_018242805.1	d__Bacteria;p__Nitrospirae;c__Nitrospira;o__Nitrospirales;f__Nitrospiraceae;g__Nitrospira;s__	Scaffold	China: Shenzhen		AMP-bin2	Bacteria;Acidobacteriota;Blastocatellia;DS-100;uncultured bacterium
d__Bacteria;p__Nitrospirota;c__Nitrospiria;o__Nitrospirales;f__Nitrospiraceae;g__Nitrospira_A;s__Nitrospira_A sp009594855	GCA_018242785.1	Nitrospirota other study	Other	WWT	activated sludge	96.75	4.27	181	0	89.4293	58.8389	5032557	GB_GCA_016788885.1	f	not type material	f	GCA_018242785.1	d__Bacteria;p__Nitrospirae;c__Nitrospira;o__Nitrospirales;f__Nitrospiraceae;g__Nitrospira;s__	Contig	China: Shenzhen		CTRL-bin1	Bacteria;Acidobacteriota;Acidobacteriae;Bryobacterales;Bryobacteraceae;Bryobacter;uncultured bacterium
d__Bacteria;p__Nitrospirota;c__Nitrospiria;o__Nitrospirales;f__Nitrospiraceae;g__Nitrospira_A;s__Nitrospira_A sp009594855	GCA_024281575.1	Nitrospirota other study	Other	WWT	wastewater treatment plant	97.67	2.27	181	0	89.2947	58.7567	3829071	GB_GCA_016788885.1	f	not type material	f	GCA_024281575.1	d__Bacteria;p__Nitrospirae;c__Nitrospira;o__Nitrospirales;f__Nitrospiraceae;g__Nitrospira;s__	Contig	USA: Virginia		JAMMSM_NOB_4	Bacteria;Nitrospirota;Nitrospiria;Nitrospirales;Nitrospiraceae;Nitrospira;Nitrospira defluvii
d__Bacteria;p__Nitrospirota;c__Nitrospiria;o__Nitrospirales;f__Nitrospiraceae;g__Nitrospira_A;s__Nitrospira_A sp009594855	GCA_018242735.1	Nitrospirota other study	Other	WWT	activated sludge	97.67	2.27	181	0	89.2115	58.7291	3963724	GB_GCA_016788885.1	f	not type material	f	GCA_018242735.1	d__Bacteria;p__Nitrospirae;c__Nitrospira;o__Nitrospirales;f__Nitrospiraceae;g__Nitrospira;s__	Scaffold	China: Shenzhen		KAN-bin3	Bacteria;Nitrospirota;Nitrospiria;Nitrospirales;Nitrospiraceae;Nitrospira;Nitrospira defluvii
d__Bacteria;p__Nitrospirota;c__Nitrospiria;o__Nitrospirales;f__Nitrospiraceae;g__Nitrospira_A;s__Nitrospira_A sp009594855	GCA_016788885.1	Nitrospirota other study	Other	Bioreactor	bioreactor sludge	97.67	2.27	181	0	89.5034	58.7309	3919805	GB_GCA_016788885.1	t	not type material	f	GCA_016788885.1	d__Bacteria;p__Nitrospirae;c__Nitrospira;o__Nitrospirales;f__Nitrospiraceae;g__Nitrospira;s__	Contig	China: Nanjing		new MAG-288	none
d__Bacteria;p__Nitrospirota;c__Nitrospiria;o__Nitrospirales;f__Nitrospiraceae;g__Nitrospira_A;s__Nitrospira_A sp009594855	GCA_020850275.1	Nitrospirota other study	Other	Bioreactor	Partial nitritation anammox bioreactor	94.94	2.27	181	0	89.2722	58.7911	4027776	GB_GCA_016788885.1	f	not type material	f	GCA_020850275.1	d__Bacteria;p__Candidatus Nomurabacteria;c__;o__;f__;g__;s__	Contig	Sweden: Sjolunda WWTP		SJ844	none
d__Bacteria;p__Nitrospirota;c__Nitrospiria;o__Nitrospirales;f__Nitrospiraceae;g__Nitrospira_A;s__Nitrospira_A sp009594855	GCA_018242705.1	Nitrospirota other study	Other	WWT	activated sludge	88.18	2.58	181	0	88.7159	58.8273	3667985	GB_GCA_016788885.1	f	not type material	f	GCA_018242705.1	d__Bacteria;p__Nitrospirae;c__Nitrospira;o__Nitrospirales;f__Nitrospiraceae;g__Nitrospira;s__	Scaffold	China: Shenzhen		TMP-bin2	none
d__Bacteria;p__Nitrospirota;c__Nitrospiria;o__Nitrospirales;f__Nitrospiraceae;g__Nitrospira_A;s__Nitrospira_A sp009594865	GCA_009594865.1	Nitrospirota other study	Other	WWT	activated sludge from wastewater treatment plant	83.58	2.73	181	50	89.5636	58.5951	3727475	GB_GCA_009594865.1	t	not type material	f	GCA_009594865.1	d__Bacteria;p__Nitrospirae;c__Nitrospira;o__Nitrospirales;f__Nitrospiraceae;g__Nitrospira;s__	Contig	USA		MAG_266	none
d__Bacteria;p__Nitrospirota;c__Nitrospiria;o__Nitrospirales;f__Nitrospiraceae;g__Nitrospira_A;s__Nitrospira_A sp009594995	GCA_009594995.1	Nitrospirota other study	Other	WWT	activated sludge from wastewater treatment plant	84.94	4.09	181	40	89.6323	58.3635	3779953	GB_GCA_009594995.1	t	not type material	f	GCA_009594995.1	d__Bacteria;p__Nitrospirae;c__Nitrospira;o__Nitrospirales;f__Nitrospiraceae;g__Nitrospira;s__	Contig	USA		MAG_246	none
d__Bacteria;p__Nitrospirota;c__Nitrospiria;o__Nitrospirales;f__Nitrospiraceae;g__Nitrospira_A;s__Nitrospira_A sp013696305	GCA_013696305.1	Nitrospirota other study	Other	Soil	mineral soil	93.86	0.91	181	0	87.0962	57.3789	3248677	GB_GCA_013696305.1	t	not type material	f	GCA_013696305.1	d__Bacteria;p__Nitrospirae;c__Nitrospira;o__Nitrospirales;f__Nitrospiraceae;g__Nitrospira;s__	Contig	Antarctica: Mackay Glacier regions		MGR_bin213	Bacteria;Nitrospirota;Nitrospiria;Nitrospirales;Nitrospiraceae;Nitrospira;Nitrospira defluvii
d__Bacteria;p__Nitrospirota;c__Nitrospiria;o__Nitrospirales;f__Nitrospiraceae;g__Nitrospira_A;s__Nitrospira_A sp014055465	GCA_014055465.1	Nitrospirota other study	Other	Bioreactor	comammox bioreactor	97.73	1.82	181	0	88.6649	58.2846	4448316	GB_GCA_014055465.1	t	not type material	f	GCA_014055465.1	d__Bacteria;p__Nitrospirae;c__Nitrospira;o__Nitrospirales;f__Nitrospiraceae;g__Nitrospira;s__	Contig	Netherlands: Nijmegen		CR1.1	Bacteria;Nitrospirota;Nitrospiria;Nitrospirales;Nitrospiraceae;Nitrospira;uncultured bacterium
d__Bacteria;p__Nitrospirota;c__Nitrospiria;o__Nitrospirales;f__Nitrospiraceae;g__Nitrospira_A;s__Nitrospira_A sp014055465	GCA_009594945.1	Nitrospirota other study	Other	WWT	activated sludge from wastewater treatment plant	89.09	2.36	181	0	89.1795	58.4134	4025113	GB_GCA_014055465.1	f	not type material	f	GCA_009594945.1	d__Bacteria;p__Nitrospirae;c__Nitrospira;o__Nitrospirales;f__Nitrospiraceae;g__Nitrospira;s__	Contig	USA		MAG_242	none
d__Bacteria;p__Nitrospirota;c__Nitrospiria;o__Nitrospirales;f__Nitrospiraceae;g__Nitrospira_A;s__Nitrospira_A sp016788925	GCA_024998565.1	Nitrospirota other study	Other	Drinking_water_associated	enrichment culture DH1 from tap water in Fudan University; urea	97.67	1.82	181	0	88.9146	59.017	4131833	GB_GCA_024998565.1	t	not type material	f	GCA_024998565.1	d__Bacteria;p__Nitrospirae;c__Nitrospira;o__Nitrospirales;f__Nitrospiraceae;g__Nitrospira;s__	Scaffold	China: Shanghai		1902S1bin.16	none
d__Bacteria;p__Nitrospirota;c__Nitrospiria;o__Nitrospirales;f__Nitrospiraceae;g__Nitrospira_A;s__Nitrospira_A sp017986555	GCA_017986555.1	Nitrospirota other study	Other	WWT	wastewater	87.69	3.05	181	90	88.7254	58.4208	4196787	GB_GCA_017986555.1	t	not type material	f	GCA_017986555.1	d__Bacteria;p__Nitrospirae;c__Nitrospira;o__Nitrospirales;f__Nitrospiraceae;g__Nitrospira;s__	Scaffold	Germany: Goettingen		Go_SlAct_bin_355	none
d__Bacteria;p__Nitrospirota;c__Nitrospiria;o__Nitrospirales;f__Nitrospiraceae;g__Nitrospira_A;s__Nitrospira_A sp017986555	GCA_022641695.1	Nitrospirota other study	Other	Bioreactor	anaerobic bioreactor effluent; Thin stillage fed; 6 d SRT; 35C; pH 5.5	94.49	0.91	181	0	88.5405	58.2626	3960101	GB_GCA_017986555.1	f	not type material	f	GCA_022641695.1	d__Bacteria;p__Nitrospirae;c__Nitrospira;o__Nitrospirales;f__Nitrospiraceae;g__Nitrospira;s__	Contig	USA: Madison; WI		UW_TS_NIT1_1	Bacteria;Nitrospirota;Nitrospiria;Nitrospirales;Nitrospiraceae;Nitrospira;uncultured bacterium
d__Bacteria;p__Nitrospirota;c__Nitrospiria;o__Nitrospirales;f__Nitrospiraceae;g__Nitrospira_A;s__Nitrospira_A sp018242665	GCA_018242665.1	Nitrospirota other study	Other	WWT	activated sludge	96.41	2.91	181	25	89.6097	58.817	4055433	GB_GCA_018242665.1	t	not type material	f	GCA_018242665.1	d__Bacteria;p__Nitrospirae;c__Nitrospira;o__Nitrospirales;f__Nitrospiraceae;g__Nitrospira;s__	Scaffold	China: Shenzhen		TMP-bin3	none
d__Bacteria;p__Nitrospirota;c__Nitrospiria;o__Nitrospirales;f__Nitrospiraceae;g__Nitrospira_A;s__Nitrospira_A sp020697375	GCA_020697375.1	Nitrospirota other study	Other	Soil	agricultural soil	81.93	1.75	103	0	86.4464	57.1291	4546262	GB_GCA_020697375.1	t	not type material	f	GCA_020697375.1	d__Bacteria;p__Nitrospirae;c__Nitrospira;o__Nitrospirales;f__Nitrospiraceae;g__Nitrospira;s__	Contig	USA: Colorado; Fort Collins		C_No_T20_A_bin.15	none
d__Bacteria;p__Nitrospirota;c__Nitrospiria;o__Nitrospirales;f__Nitrospiraceae;g__Nitrospira_A;s__Nitrospira_A sp020853775	GCA_020853775.1	Nitrospirota other study	Other	Bioreactor	Partial nitritation anammox bioreactor	97.67	3.64	181	50	89.0837	58.722	4248748	GB_GCA_020853775.1	t	not type material	f	GCA_020853775.1	d__Bacteria;p__Nitrospirae;c__Nitrospira;o__Nitrospirales;f__Nitrospiraceae;g__Nitrospira;s__	Contig	Sweden: Sjolunda WWTP		SJ521	Bacteria;Nitrospirota;Nitrospiria;Nitrospirales;Nitrospiraceae;Nitrospira;Nitrospira defluvii
d__Bacteria;p__Nitrospirota;c__Nitrospiria;o__Nitrospirales;f__Nitrospiraceae;g__Nitrospira_A;s__Nitrospira_A sp021323395	GCA_021323395.1	Nitrospirota other study	Other	Soil	agricultural soil	95.85	3.64	181	25	86.9892	57.9143	3495944	GB_GCA_021323395.1	t	not type material	f	GCA_021323395.1	d__Bacteria;p__Nitrospirae;c__Nitrospira;o__Nitrospirales;f__Nitrospiraceae;g__Nitrospira;s__	Contig	USA: Colorado; Fort Collins		C_No_T20_B_bin.40	none
d__Bacteria;p__Nitrospirota;c__Nitrospiria;o__Nitrospirales;f__Nitrospiraceae;g__Nitrospira_A;s__Nitrospira_A sp022226935	GCA_022226935.1	Nitrospirota other study	Other	WWT	activated sludge	94.03	1.82	181	0	88.8122	58.1343	4229538	GB_GCA_022226935.1	t	not type material	f	GCA_022226935.1	d__Bacteria;p__Nitrospirae;c__Nitrospira;o__Nitrospirales;f__Nitrospiraceae;g__Nitrospira;s__	Chromosome	Canada: Vancouver		UBC2	none
d__Bacteria;p__Nitrospirota;c__Nitrospiria;o__Nitrospirales;f__Nitrospiraceae;g__Nitrospira_A;s__Nitrospira_A sp023248215	GCA_023248215.1	Nitrospirota this study	Aquifer	Subsurface_terrestrial_aquifer	groundwater	95.4	5	181	0	87.0897	58.1317	4690508	GB_GCA_023248215.1	t	not type material	f	GCA_023248215.1	d__Bacteria;p__Nitrospirae;c__Nitrospira;o__Nitrospirales;f__Nitrospiraceae;g__Nitrospira;s__	Scaffold	New Zealand: Canterbury region		nzgw278	Bacteria;Nitrospirota;Nitrospiria;Nitrospirales;Nitrospiraceae;Nitrospira;Nitrospira defluvii
d__Bacteria;p__Nitrospirota;c__Nitrospiria;o__Nitrospirales;f__Nitrospiraceae;g__Nitrospira_A;s__Nitrospira_A sp024998595	GCA_024998595.1	Nitrospirota other study	Other	Drinking_water_associated	S2-enrichment culture from tap water-filter-nitrite	95.85	2.73	181	0	89.6451	57.9647	4234307	GB_GCA_024998595.1	t	not type material	f	GCA_024998595.1	d__Bacteria;p__Nitrospirae;c__Nitrospira;o__Nitrospirales;f__Nitrospiraceae;g__Nitrospira;s__	Contig	China: Shanghai		S2bin.16	none
d__Bacteria;p__Nitrospirota;c__Nitrospiria;o__Nitrospirales;f__Nitrospiraceae;g__Nitrospira_A;s__Nitrospira_A sp024998595	GCA_022227015.1	Nitrospirota other study	Other	WWT	activated sludge	97.37	2.95	181	0	88.6869	57.8057	4392397	GB_GCA_024998595.1	f	not type material	f	GCA_022227015.1	d__Bacteria;p__Nitrospirae;c__Nitrospira;o__Nitrospirales;f__Nitrospiraceae;g__Nitrospira;s__	Chromosome	Canada: Vancouver		UBC1	none
d__Bacteria;p__Nitrospirota;c__Nitrospiria;o__Nitrospirales;f__Nitrospiraceae;g__Nitrospira_A;s__Nitrospira_A sp024998625	GCA_024998625.1	Nitrospirota other study	Other	Drinking_water_associated	S2-enrichment culture from tap water-filter-nitrite	97.67	4.55	181	0	89.0286	58.7595	4418259	GB_GCA_024998625.1	t	not type material	f	GCA_024998625.1	d__Bacteria;p__Nitrospirae;c__Nitrospira;o__Nitrospirales;f__Nitrospiraceae;g__Nitrospira;s__	Contig	China: Shanghai		S2bin.17	none
d__Bacteria;p__Nitrospirota;c__Nitrospiria;o__Nitrospirales;f__Nitrospiraceae;g__Nitrospira_A;s__Nitrospira_A sp024998705	GCA_024998705.1	Nitrospirota other study	Other	Drinking_water_associated	enrichment culture NSFW from tap water in Fudan University; filter and ammonium	94.86	3.46	181	16.67	87.6757	58.3375	4156071	GB_GCA_024998705.1	t	not type material	f	GCA_024998705.1	d__Bacteria;p__Nitrospirae;c__Nitrospira;o__Nitrospirales;f__Nitrospiraceae;g__Nitrospira;s__	Contig	China: Shanghai		S0bin1_add	Bacteria;Firmicutes;Bacilli;Staphylococcales;Staphylococcaceae;Staphylococcus;uncultured bacterium
d__Bacteria;p__Nitrospirota;c__Nitrospiria;o__Nitrospirales;f__Nitrospiraceae;g__Nitrospira_A;s__Nitrospira_A sp900170025	GCA_016706135.1	Nitrospirota other study	Other	WWT	activated sludge from EsbE_18-Q3-R3-47	96.76	2.73	181	0	88.4511	59.2244	4021250	RS_GCF_900170025.1	f	not type material	f	GCA_016706135.1	d__Bacteria;p__Nitrospirae;c__Nitrospira;o__Nitrospirales;f__Nitrospiraceae;g__Nitrospira;s__	Contig	Denmark: Esbjerg E		EsbE_18-Q3-R3-47_BAT3C.226	Bacteria;Nitrospirota;Nitrospiria;Nitrospirales;Nitrospiraceae;Nitrospira;Nitrospira defluvii
d__Bacteria;p__Nitrospirota;c__Nitrospiria;o__Nitrospirales;f__Nitrospiraceae;g__Nitrospira_A;s__Nitrospira_A sp900170025	GCA_016709365.1	Nitrospirota other study	Other	WWT	activated sludge from EsbW_18-Q3-R4-48	97.67	2.73	181	0	88.5061	58.9907	4447652	RS_GCF_900170025.1	f	not type material	f	GCA_016709365.1	d__Bacteria;p__Nitrospirae;c__Nitrospira;o__Nitrospirales;f__Nitrospiraceae;g__Nitrospira;s__	Contig	Denmark: Esbjerg W		EsbW_18-Q3-R4-48_MAXAC.012	Bacteria;Nitrospirota;Nitrospiria;Nitrospirales;Nitrospiraceae;Nitrospira;Nitrospira defluvii
d__Bacteria;p__Nitrospirota;c__Nitrospiria;o__Nitrospirales;f__Nitrospiraceae;g__Nitrospira_A;s__Nitrospira_A sp900170025	GCA_017985775.1	Nitrospirota other study	Other	WWT	wastewater	79.82	0	103	0	88.196	59.2295	3685830	RS_GCF_900170025.1	f	not type material	f	GCA_017985775.1	d__Bacteria;p__Nitrospirae;c__Nitrospira;o__Nitrospirales;f__Nitrospiraceae;g__Nitrospira;s__	Scaffold	Germany: Goettingen		Go_Eff_bin_299	Bacteria;Nitrospirota;Nitrospiria;Nitrospirales;Nitrospiraceae;Nitrospira;Nitrospira defluvii
d__Bacteria;p__Nitrospirota;c__Nitrospiria;o__Nitrospirales;f__Nitrospiraceae;g__Nitrospira_A;s__Nitrospira_A sp900170025	GCA_017985915.1	Nitrospirota other study	Other	WWT	wastewater	89.77	2.73	181	0	88.3395	59.1739	3686585	RS_GCF_900170025.1	f	not type material	f	GCA_017985915.1	d__Bacteria;p__Nitrospirae;c__Nitrospira;o__Nitrospirales;f__Nitrospiraceae;g__Nitrospira;s__	Scaffold	Germany: Goettingen		Go_SlAct_bin_422	Bacteria;Nitrospirota;Nitrospiria;Nitrospirales;Nitrospiraceae;Nitrospira;Nitrospira defluvii
d__Bacteria;p__Nitrospirota;c__Nitrospiria;o__Nitrospirales;f__Nitrospiraceae;g__Nitrospira_A;s__Nitrospira_A sp900170025	GCA_018006455.1	Nitrospirota other study	Other	WWT	wastewater	90.3	3.94	181	40	88.4692	59.2635	3617336	RS_GCF_900170025.1	f	not type material	f	GCA_018006455.1	d__Bacteria;p__Nitrospirae;c__Nitrospira;o__Nitrospirales;f__Nitrospiraceae;g__Nitrospira;s__	Scaffold	Germany: Greifswald		Gw_Bodden_bin_138	Bacteria;Nitrospirota;Nitrospiria;Nitrospirales;Nitrospiraceae;Nitrospira;Nitrospira defluvii
d__Bacteria;p__Nitrospirota;c__Nitrospiria;o__Nitrospirales;f__Nitrospiraceae;g__Nitrospira_A;s__Nitrospira_A sp900170025	GCA_017996815.1	Nitrospirota other study	Other	WWT	wastewater	83.18	1.82	181	0	88.429	59.3414	3385979	RS_GCF_900170025.1	f	not type material	f	GCA_017996815.1	d__Bacteria;p__Nitrospirae;c__Nitrospira;o__Nitrospirales;f__Nitrospiraceae;g__Nitrospira;s__	Scaffold	Germany: Greifswald		Gw_Eff_bin_145	Bacteria;Nitrospirota;Nitrospiria;Nitrospirales;Nitrospiraceae;Nitrospira;Nitrospira defluvii
d__Bacteria;p__Nitrospirota;c__Nitrospiria;o__Nitrospirales;f__Nitrospiraceae;g__Nitrospira_A;s__Nitrospira_A sp900170025	GCA_018060045.1	Nitrospirota other study	Other	WWT	wastewater	79.28	1.75	103	0	89.0387	59.3916	3375026	RS_GCF_900170025.1	f	not type material	f	GCA_018060045.1	d__Bacteria;p__Nitrospirae;c__Nitrospira;o__Nitrospirales;f__Nitrospiraceae;g__Nitrospira;s__	Scaffold	Germany: Greifswald		Gw_Inlet_bin_198	none
d__Bacteria;p__Nitrospirota;c__Nitrospiria;o__Nitrospirales;f__Nitrospiraceae;g__Nitrospira_A;s__Nitrospira_A sp900170025	GCA_018005355.1	Nitrospirota other study	Other	WWT	wastewater	92.22	1.82	181	0	88.3889	59.2038	3470554	RS_GCF_900170025.1	f	not type material	f	GCA_018005355.1	d__Bacteria;p__Nitrospirae;c__Nitrospira;o__Nitrospirales;f__Nitrospiraceae;g__Nitrospira;s__	Scaffold	Germany: Greifswald		Gw_SlAct_bin_176	Bacteria;Nitrospirota;Nitrospiria;Nitrospirales;Nitrospiraceae;Nitrospira;Nitrospira defluvii
d__Bacteria;p__Nitrospirota;c__Nitrospiria;o__Nitrospirales;f__Nitrospiraceae;g__Nitrospira_A;s__Nitrospira_A sp900170025	GCA_018055175.1	Nitrospirota other study	Other	WWT	wastewater	89.26	2	181	33.33	88.7787	59.2158	3292013	RS_GCF_900170025.1	f	not type material	f	GCA_018055175.1	d__Bacteria;p__Nitrospirae;c__Nitrospira;o__Nitrospirales;f__Nitrospiraceae;g__Nitrospira;s__	Scaffold	Germany: Greifswald		Gw_SlPrim_bin_98	Bacteria;Nitrospirota;Nitrospiria;Nitrospirales;Nitrospiraceae;Nitrospira;Nitrospira defluvii
d__Bacteria;p__Nitrospirota;c__Nitrospiria;o__Nitrospirales;f__Nitrospiraceae;g__Nitrospira_A;s__Nitrospira_A sp900170025	GCA_016711755.1	Nitrospirota other study	Other	WWT	activated sludge from Hade_18-Q3-R52-61	96.7	2.73	181	0	87.0441	59.118	4308277	RS_GCF_900170025.1	f	not type material	f	GCA_016711755.1	d__Bacteria;p__Nitrospirae;c__Nitrospira;o__Nitrospirales;f__Nitrospiraceae;g__Nitrospira;s__	Contig	Denmark: Haderslev		Hade_18-Q3-R52-61_MAXAC.023	Bacteria;Nitrospirota;Nitrospiria;Nitrospirales;Nitrospiraceae;Nitrospira;Nitrospira defluvii
d__Bacteria;p__Nitrospirota;c__Nitrospiria;o__Nitrospirales;f__Nitrospiraceae;g__Nitrospira_A;s__Nitrospira_A sp900170025	GCA_016719745.1	Nitrospirota other study	Other	WWT	activated sludge from Lyne_18-Q3-R50-59	95.64	2.95	181	25	86.3945	59.2705	4312793	RS_GCF_900170025.1	f	not type material	f	GCA_016719745.1	d__Bacteria;p__Nitrospirae;c__Nitrospira;o__Nitrospirales;f__Nitrospiraceae;g__Nitrospira;s__	Contig	Denmark: Lynetten		Lyne_18-Q3-R50-59_BATAC.375	Bacteria;Nitrospirota;Nitrospiria;Nitrospirales;Nitrospiraceae;Nitrospira;Nitrospira defluvii
d__Bacteria;p__Nitrospirota;c__Nitrospiria;o__Nitrospirales;f__Nitrospiraceae;g__Nitrospira_A;s__Nitrospira_A sp900170025	GCF_900170025.1	Nitrospirota other study	Other	WWT	activated sludge	97.67	2.73	181	0	88.6539	58.8698	4454928	RS_GCF_900170025.1	t	not type material	f	GCA_900170025.1	d__Bacteria;p__Nitrospirae;c__Nitrospira;o__Nitrospirales;f__Nitrospiraceae;g__Nitrospira;s__	Contig	none		Nitrospira sp. strain ND1	Bacteria;Nitrospirota;Nitrospiria;Nitrospirales;Nitrospiraceae;Nitrospira;Nitrospira defluvii
d__Bacteria;p__Nitrospirota;c__Nitrospiria;o__Nitrospirales;f__Nitrospiraceae;g__Nitrospira_A;s__Nitrospira_A sp900170025	GCA_016722315.1	Nitrospirota other study	Other	WWT	activated sludge from Ribe_18-Q3-R11-54	97.67	1.82	181	0	86.8972	59.1452	4319841	RS_GCF_900170025.1	f	not type material	f	GCA_016722315.1	d__Bacteria;p__Nitrospirae;c__Nitrospira;o__Nitrospirales;f__Nitrospiraceae;g__Nitrospira;s__	Contig	Denmark: Ribe		Ribe_18-Q3-R11-54_BATAC.650	Bacteria;Nitrospirota;Nitrospiria;Nitrospirales;Nitrospiraceae;Nitrospira;Nitrospira defluvii
d__Bacteria;p__Nitrospirota;c__Nitrospiria;o__Nitrospirales;f__Nitrospiraceae;g__Nitrospira_A;s__Nitrospira_A sp900170025	GCA_005116935.1	Nitrospirota other study	Other	Other	rapid sand filter	68.48	0	181	0	81.6125	59.1122	2977820	RS_GCF_900170025.1	f	not type material	f	GCA_005116935.1	d__Bacteria;p__Nitrospirae;c__Nitrospira;o__Nitrospirales;f__Nitrospiraceae;g__Nitrospira;s__	Scaffold	Denmark		RSF127	none
d__Bacteria;p__Nitrospirota;c__Nitrospiria;o__Nitrospirales;f__Nitrospiraceae;g__Nitrospira_A;s__Nitrospira_A sp900170025	GCA_020852125.1	Nitrospirota other study	Other	Bioreactor	Partial nitritation anammox bioreactor	58.38	0.91	181	100	90.1347	59.2569	1884143	RS_GCF_900170025.1	f	not type material	f	GCA_020852125.1	d__Bacteria;p__Nitrospirae;c__Nitrospira;o__Nitrospirales;f__Nitrospiraceae;g__Nitrospira;s__	Contig	Sweden: Sjolunda WWTP		SJ669	none
d__Bacteria;p__Nitrospirota;c__Nitrospiria;o__Nitrospirales;f__Nitrospiraceae;g__Nitrospira_A;s__Nitrospira_A sp900170025	GCA_003456185.1	Nitrospirota other study	Other	WWT	wastewater	72.55	0.91	181	0	83.4228	59.1276	3359186	RS_GCF_900170025.1	f	not type material	f	GCA_003456185.1	d__Bacteria;p__Nitrospirae;c__Nitrospira;o__Nitrospirales;f__Nitrospiraceae;g__Nitrospira;s__	Scaffold	none		UBA10644	Bacteria;Nitrospirota;Nitrospiria;Nitrospirales;Nitrospiraceae;Nitrospira;uncultured bacterium
d__Bacteria;p__Nitrospirota;c__Nitrospiria;o__Nitrospirales;f__Nitrospiraceae;g__Nitrospira_A;s__Nitrospira_A sp900170025	GCA_002380995.1	Nitrospirota other study	Other	Other	water	80.75	2.73	181	0	87.3138	59.1548	3388370	RS_GCF_900170025.1	f	not type material	f	GCA_002380995.1	d__Bacteria;p__Nitrospirae;c__Nitrospira;o__Nitrospirales;f__Nitrospiraceae;g__Nitrospira;s__	Scaffold	Luxembourg: Schifflange		UBA4129	Bacteria;Nitrospirota;Nitrospiria;Nitrospirales;Nitrospiraceae;Nitrospira;uncultured bacterium
d__Bacteria;p__Nitrospirota;c__Nitrospiria;o__Nitrospirales;f__Nitrospiraceae;g__Nitrospira_A;s__Nitrospira_A sp900170025	GCA_002299405.1	Nitrospirota other study	Other	WWT	activated sludge	76.94	1.36	181	0	86.5217	59.2368	2871596	RS_GCF_900170025.1	f	not type material	f	GCA_002299405.1	d__Bacteria;p__Nitrospirae;c__Nitrospira;o__Nitrospirales;f__Nitrospiraceae;g__Nitrospira;s__	Scaffold	Denmark: Ejby Moelle wastewater treatment plant		UBA667	none
d__Bacteria;p__Nitrospirota;c__Nitrospiria;o__Nitrospirales;f__Nitrospiraceae;g__Nitrospira_A;s__Nitrospira_A sp900170025	GCA_002473245.1	Nitrospirota other study	Other	Other	water	69.12	2.73	181	0	87.5213	59.5543	3271598	RS_GCF_900170025.1	f	not type material	f	GCA_002473245.1	d__Bacteria;p__Nitrospirae;c__Nitrospira;o__Nitrospirales;f__Nitrospiraceae;g__Nitrospira;s__	Scaffold	Luxembourg: Schifflange; Anoxic tank no.1		UBA7240	Bacteria;Nitrospirota;Nitrospiria;Nitrospirales;Nitrospiraceae;Nitrospira;uncultured bacterium
d__Bacteria;p__Nitrospirota;c__Nitrospiria;o__Nitrospirales;f__Nitrospiraceae;g__Nitrospira_A;s__Nitrospira_A sp900170025	GCA_002254325.1	Nitrospirota other study	Other	Bioreactor	water from Lab-scale nutrients removal reactor	94.36	4.66	181	42.86	88.514	59.2021	3539436	RS_GCF_900170025.1	f	not type material	f	GCA_002254325.1	d__Bacteria;p__Nitrospirae;c__Nitrospira;o__Nitrospirales;f__Nitrospiraceae;g__Nitrospira;s__	Scaffold	USA: Wisconsin		UW-LDO-02	Bacteria;Nitrospirota;Nitrospiria;Nitrospirales;Nitrospiraceae;Nitrospira;Nitrospira defluvii
d__Bacteria;p__Nitrospirota;c__Nitrospiria;o__Nitrospirales;f__Nitrospiraceae;g__Nitrospira_A;s__Nitrospira_A sp900696505	GCA_019637035.1	Nitrospirota other study	Other	WWT	ACE-degrading consortia seeded with activated sludge sampled from 6 local waste water treatment plants (WWTPs)	94.03	2.73	181	0	89.8692	58.0244	3819161	GB_GCA_900696505.1	f	not type material	f	GCA_019637035.1	d__Bacteria;p__Nitrospirae;c__Nitrospira;o__Nitrospirales;f__Nitrospiraceae;g__Nitrospira;s__	Contig	Hong Kong		ACE_NIT3	none
d__Bacteria;p__Nitrospirota;c__Nitrospiria;o__Nitrospirales;f__Nitrospiraceae;g__Nitrospira_A;s__Nitrospira_A sp900696505	GCA_900696505.1	Nitrospirota other study	Other	Other	water	89.26	3.64	181	25	89.9599	58.1899	3251470	GB_GCA_900696505.1	t	not type material	f	GCA_900696505.1	d__Bacteria;p__Proteobacteria;c__Betaproteobacteria;o__Nitrosomonadales;f__Nitrosomonadaceae;g__Nitrosospira;s__	Contig	none		NOB2.fa.gz	none
d__Bacteria;p__Nitrospirota;c__Nitrospiria;o__Nitrospirales;f__Nitrospiraceae;g__Nitrospira_A;s__Nitrospira_A sp900696505	GCA_019694535.1	Nitrospirota other study	Other	WWT	waste water treatment plant	93.35	2.73	181	0	89.7393	58.0781	3944869	GB_GCA_900696505.1	f	not type material	f	GCA_019694535.1	d__Bacteria;p__Nitrospirae;c__Nitrospira;o__Nitrospirales;f__Nitrospiraceae;g__Nitrospira;s__	Contig	Singapore: Jurong East		SSF63	Bacteria;Nitrospirota;Nitrospiria;Nitrospirales;Nitrospiraceae;Nitrospira;uncultured bacterium
d__Bacteria;p__Nitrospirota;c__Nitrospiria;o__Nitrospirales;f__Nitrospiraceae;g__Nitrospira_A;s__Nitrospira_A sp902500715	GCA_902500715.1	Nitrospirota other study	Other	WWT	wastewater biofilm	92.1	1.82	181	0	88.307	58.9756	3659777	GB_GCA_902500715.1	t	not type material	f	GCA_902500715.1	d__Bacteria;p__Nitrospirae;c__Nitrospira;o__Nitrospirales;f__Nitrospiraceae;g__Nitrospira;s__	Scaffold	none		Nitrospira sp. RBC085	none
d__Bacteria;p__Nitrospirota;c__Nitrospiria;o__Nitrospirales;f__Nitrospiraceae;g__Nitrospira_A;s__Nitrospira_A sp902500785	GCA_902500785.1	Nitrospirota other study	Other	WWT	wastewater biofilm	94.94	2.73	181	0	88.3757	58.6492	3897269	GB_GCA_902500785.1	t	not type material	f	GCA_902500785.1	d__Bacteria;p__Nitrospirae;c__Nitrospira;o__Nitrospirales;f__Nitrospiraceae;g__Nitrospira;s__	Scaffold	none		Nitrospira sp. RBC048	none
d__Bacteria;p__Nitrospirota;c__Nitrospiria;o__Nitrospirales;f__Nitrospiraceae;g__Nitrospira_A;s__Nitrospira_A sp902500995	GCA_902500995.1	Nitrospirota other study	Other	WWT	wastewater biofilm	91.31	0	181	0	89.6168	59.4843	3969535	GB_GCA_902500995.1	t	not type material	f	GCA_902500995.1	d__Bacteria;p__Nitrospirae;c__Nitrospira;o__Nitrospirales;f__Nitrospiraceae;g__Nitrospira;s__	Scaffold	none		Nitrospira sp. RBC073	Bacteria;Nitrospirota;Nitrospiria;Nitrospirales;Nitrospiraceae;Nitrospira;uncultured bacterium
d__Bacteria;p__Nitrospirota;c__Nitrospiria;o__Nitrospirales;f__Nitrospiraceae;g__Nitrospira_A;s__Nitrospira_A sp919902505	GCA_919902505.1	Nitrospirota other study	Aquifer	Subsurface_terrestrial_aquifer	unknown	97.67	2.27	181	0	87.8592	58.975	4240547	GB_GCA_919902505.1	t	not type material	f	GCA_919902505.1	d__Bacteria;p__Nitrospirae;c__Nitrospira;o__Nitrospirales;f__Nitrospiraceae;g__;s__	Scaffold	none	Germany	Hainich-H41-bin274-1	none
d__Bacteria;p__Nitrospirota;c__Nitrospiria;o__Nitrospirales;f__Nitrospiraceae;g__Nitrospira_C;s__Nitrospira_C japonica_A	GCF_900169565.1	Nitrospirota other study	Other	WWT	activated sludge	96.82	3.92	181	0	89.4514	58.9592	4084817	RS_GCF_900169565.1	t	not type material	f	GCA_900169565.1	d__Bacteria;p__Nitrospirae;c__Nitrospira;o__Nitrospirales;f__Nitrospiraceae;g__Nitrospira;s__Nitrospira japonica	Complete Genome	none		Genome sequencing of Nitrospira japonica strain NJ11	Bacteria;Nitrospirota;Nitrospiria;Nitrospirales;Nitrospiraceae;Nitrospira;Nitrospira japonica
d__Bacteria;p__Nitrospirota;c__Nitrospiria;o__Nitrospirales;f__Nitrospiraceae;g__Nitrospira_C;s__Nitrospira_C sp002420105	GCA_002420105.1	Nitrospirota other study	Other	Other	sediments	90.3	3.64	181	0	85.8433	62.406	3440608	GB_GCA_002420105.1	t	not type material	f	GCA_002420105.1	d__Bacteria;p__Nitrospirae;c__Nitrospira;o__Nitrospirales;f__Nitrospiraceae;g__Nitrospira;s__	Scaffold	Singapore		UBA5699	none
d__Bacteria;p__Nitrospirota;c__Nitrospiria;o__Nitrospirales;f__Nitrospiraceae;g__Nitrospira_C;s__Nitrospira_C sp011405515	GCF_011405515.1	Nitrospirota other study	Other	Unknown	none	95.91	2.73	181	0	87.9387	55.9841	4509223	RS_GCF_011405515.1	t	not type material	f	GCA_011405515.1	d__Bacteria;p__Nitrospirae;c__Nitrospira;o__Nitrospirales;f__Nitrospiraceae;g__Nitrospira;s__	Complete Genome	none		KM1	Bacteria;Nitrospirota;Nitrospiria;Nitrospirales;Nitrospiraceae;Nitrospira;Nitrospira japonica
d__Bacteria;p__Nitrospirota;c__Nitrospiria;o__Nitrospirales;f__Nitrospiraceae;g__Nitrospira_C;s__Nitrospira_C sp014055525	GCA_014055525.1	Nitrospirota other study	Other	Bioreactor	comammox bioreactor	90.45	4.05	181	0	89.8382	58.3391	3462002	GB_GCA_014055525.1	t	not type material	f	GCA_014055525.1	d__Bacteria;p__Nitrospirae;c__Nitrospira;o__Nitrospirales;f__Nitrospiraceae;g__Nitrospira;s__	Contig	Netherlands: Nijmegen		CR1.3	Bacteria;Nitrospirota;Nitrospiria;Nitrospirales;Nitrospiraceae;Nitrospira;Nitrospira japonica
d__Bacteria;p__Nitrospirota;c__Nitrospiria;o__Nitrospirales;f__Nitrospiraceae;g__Nitrospira_D;s__Nitrospira_D lenta	GCF_900403705.1	Nitrospirota other study	Other	Unknown	none	95.85	3.18	181	0	90.1327	57.8849	3756190	RS_GCF_900403705.1	t	type strain of species	f	GCA_900403705.1	d__Bacteria;p__Nitrospirae;c__Nitrospira;o__Nitrospirales;f__Nitrospiraceae;g__Nitrospira;s__Nitrospira lenta	Contig	none		N. lenta BS10	Bacteria;Nitrospirota;Nitrospiria;Nitrospirales;Nitrospiraceae;Nitrospira;uncultured bacterium
d__Bacteria;p__Nitrospirota;c__Nitrospiria;o__Nitrospirales;f__Nitrospiraceae;g__Nitrospira_D;s__Nitrospira_D sp002435325	GCA_002435405.1	Nitrospirota other study	Other	River	Logan River	82.23	1.82	181	0	89.1743	57.8387	2688141	GB_GCA_002435325.1	f	not type material	f	GCA_002435405.1	d__Bacteria;p__Nitrospirae;c__Nitrospira;o__Nitrospirales;f__Nitrospiraceae;g__Nitrospira;s__	Scaffold	none		UBA6488	Bacteria;Nitrospirota;Nitrospiria;Nitrospirales;Nitrospiraceae;Nitrospira;uncultured bacterium
d__Bacteria;p__Nitrospirota;c__Nitrospiria;o__Nitrospirales;f__Nitrospiraceae;g__Nitrospira_D;s__Nitrospira_D sp002435325	GCA_002435325.1	Nitrospirota other study	Other	River	Logan River	81.58	0	103	0	89.5369	57.9293	2695352	GB_GCA_002435325.1	t	not type material	f	GCA_002435325.1	d__Bacteria;p__Nitrospirae;c__Nitrospira;o__Nitrospirales;f__Nitrospiraceae;g__Nitrospira;s__	Contig	none		UBA6493	none
d__Bacteria;p__Nitrospirota;c__Nitrospiria;o__Nitrospirales;f__Nitrospiraceae;g__Nitrospira_D;s__Nitrospira_D sp002869855	GCA_002869855.2	Nitrospirota other study	Other	Other	rapid sand filter	93.07	2.73	181	0	89.3012	57.8432	3409230	GB_GCA_002869855.2	t	not type material	f	GCA_002869855.2	d__Bacteria;p__Nitrospirae;c__Nitrospira;o__Nitrospirales;f__Nitrospiraceae;g__Nitrospira;s__	Scaffold	Denmark		CG24D	none
d__Bacteria;p__Nitrospirota;c__Nitrospiria;o__Nitrospirales;f__Nitrospiraceae;g__Nitrospira_D;s__Nitrospira_D sp002869855	GCA_005116865.1	Nitrospirota other study	Other	Other	rapid sand filter	94.94	1.87	181	0	89.0028	57.6968	3449157	GB_GCA_002869855.2	f	not type material	f	GCA_005116865.1	d__Bacteria;p__Nitrospirae;c__Nitrospira;o__Nitrospirales;f__Nitrospiraceae;g__Nitrospira;s__	Scaffold	Denmark		RSF13	Bacteria;Spirochaetota;Spirochaetia;Spirochaetales;Spirochaetaceae;Termite Treponema cluster;groundwater metagenome
d__Bacteria;p__Nitrospirota;c__Nitrospiria;o__Nitrospirales;f__Nitrospiraceae;g__Nitrospira_D;s__Nitrospira_D sp013140455	GCA_013140455.1	Nitrospirota other study	Other	Other	Wall biofilm	92.44	2.32	181	0	89.8291	57.5905	3789341	GB_GCA_013140455.1	t	not type material	f	GCA_013140455.1	d__Bacteria;p__Nitrospirae;c__Nitrospira;o__Nitrospirales;f__Nitrospiraceae;g__Nitrospira;s__	Contig	Netherlands		WB-IL-20	none
d__Bacteria;p__Nitrospirota;c__Nitrospiria;o__Nitrospirales;f__Nitrospiraceae;g__Nitrospira_D;s__Nitrospira_D sp020846195	GCA_020846195.1	Nitrospirota other study	Other	Bioreactor	Partial nitritation anammox bioreactor	91.31	2.73	181	0	90.1502	58.6935	3306638	GB_GCA_020846195.1	t	not type material	f	GCA_020846195.1	d__Bacteria;p__Nitrospirae;c__Nitrospira;o__Nitrospirales;f__Nitrospiraceae;g__Nitrospira;s__	Contig	Sweden: Sjolunda WWTP		SJ32	none
d__Bacteria;p__Nitrospirota;c__Nitrospiria;o__Nitrospirales;f__Nitrospiraceae;g__Nitrospira_D;s__Nitrospira_D sp022226955	GCA_024281455.1	Nitrospirota other study	Other	WWT	wastewater treatment plant	76.81	4.09	181	60	89.7178	57.6231	2879078	GB_GCA_022226955.1	f	not type material	f	GCA_024281455.1	d__Bacteria;p__Nitrospirae;c__Nitrospira;o__Nitrospirales;f__Nitrospiraceae;g__Nitrospira;s__	Contig	USA: Virginia		JAMMSM_NOB_7	none
d__Bacteria;p__Nitrospirota;c__Nitrospiria;o__Nitrospirales;f__Nitrospiraceae;g__Nitrospira_D;s__Nitrospira_D sp022226955	GCA_022226955.1	Nitrospirota other study	Other	WWT	activated sludge	94.94	1.82	181	0	89.737	57.7967	3635119	GB_GCA_022226955.1	t	not type material	f	GCA_022226955.1	d__Bacteria;p__Nitrospirae;c__Nitrospira;o__Nitrospirales;f__Nitrospiraceae;g__Nitrospira;s__	Chromosome	Canada: Vancouver		UBC3	Bacteria;Nitrospirota;Nitrospiria;Nitrospirales;Nitrospiraceae;Nitrospira;uncultured bacterium
d__Bacteria;p__Nitrospirota;c__Nitrospiria;o__Nitrospirales;f__Nitrospiraceae;g__Nitrospira_D;s__Nitrospira_D sp024998645	GCA_024998645.1	Nitrospirota other study	Other	Drinking_water_associated	S2-enrichment culture from tap water-filter-nitrite	87.72	2.73	181	0	88.6923	57.9131	3202475	GB_GCA_024998645.1	t	not type material	f	GCA_024998645.1	d__Bacteria;p__Nitrospirae;c__Nitrospira;o__Nitrospirales;f__Nitrospiraceae;g__Nitrospira;s__	Scaffold	China: Shanghai		S2bin.15	none
d__Bacteria;p__Nitrospirota;c__Nitrospiria;o__Nitrospirales;f__Nitrospiraceae;g__Nitrospira_D;s__Nitrospira_D sp900299245	GCA_900299245.1	Nitrospirota other study	Other	Unknown	none	78.96	3.08	181	33.33	89.6651	59.1113	3004356	GB_GCA_900299245.1	t	not type material	f	GCA_900299245.1	d__Bacteria;p__Nitrospirae;c__Nitrospira;o__Nitrospirales;f__Nitrospiraceae;g__;s__	Contig	none		AM_1104	none
d__Bacteria;p__Nitrospirota;c__Nitrospiria;o__Nitrospirales;f__Nitrospiraceae;g__Nitrospira_D;s__Nitrospira_D sp900299245	GCA_023257215.1	Nitrospirota other study	Other	Marine	estuarine open water surface layer	92.92	3.44	181	13.33	89.8668	59.2857	2640078	GB_GCA_900299245.1	f	not type material	f	GCA_023257215.1	d__Bacteria;p__Nitrospirae;c__Nitrospira;o__Nitrospirales;f__Nitrospiraceae;g__Nitrospira;s__	Scaffold	China: Esturies of South China		HTM.6	none
d__Bacteria;p__Nitrospirota;c__Nitrospiria;o__Nitrospirales;f__Nitrospiraceae;g__Nitrospira_D;s__Nitrospira_D sp900299245	GCA_024998665.1	Nitrospirota other study	Other	Drinking_water_associated	S2-enrichment culture from tap water-filter-nitrite	94.94	4.82	181	0	89.9351	58.9148	3744226	GB_GCA_900299245.1	f	not type material	f	GCA_024998665.1	d__Bacteria;p__Nitrospirae;c__Nitrospira;o__Nitrospirales;f__Nitrospiraceae;g__Nitrospira;s__	Scaffold	China: Shanghai		S2bin.6	Bacteria;Nitrospirota;Nitrospiria;Nitrospirales;Nitrospiraceae;Nitrospira;uncultured Nitrospiraceae bacterium
d__Bacteria;p__Nitrospirota;c__Nitrospiria;o__Nitrospirales;f__Nitrospiraceae;g__Nitrospira_F;s__Nitrospira_F inopinata	GCF_001458695.1	Nitrospirota other study	Other	Unknown	none	96.82	4.77	181	0	88.8211	59.2312	3295117	RS_GCF_001458695.1	t	type strain of species	f	GCA_001458695.1	d__Bacteria;p__Nitrospirae;c__Nitrospira;o__Nitrospirales;f__Nitrospiraceae;g__Nitrospira;s__Candidatus Nitrospira inopinata	Complete Genome	none		ENR4	Bacteria;Nitrospirota;Nitrospiria;Nitrospirales;Nitrospiraceae;Nitrospira;Candidatus Nitrospira inopinata
d__Bacteria;p__Nitrospirota;c__Nitrospiria;o__Nitrospirales;f__Nitrospiraceae;g__Nitrospira_F;s__Nitrospira_F kreftii	GCA_014058405.1	Nitrospirota other study	Other	Bioreactor	bioreactor nitrifying enrichment	96.76	2.78	181	0	87.7166	54.4748	4125728	GB_GCA_014058405.1	t	type strain of species	f	GCA_014058405.1	d__Bacteria;p__Nitrospirae;c__Nitrospira;o__Nitrospirales;f__Nitrospiraceae;g__Nitrospira;s__Candidatus Nitrospira kreftii	Complete Genome	Netherlands: Nijmegen		comreactor17	Bacteria;Nitrospirota;Nitrospiria;Nitrospirales;Nitrospiraceae;Nitrospira;uncultured bacterium
d__Bacteria;p__Nitrospirota;c__Nitrospiria;o__Nitrospirales;f__Nitrospiraceae;g__Nitrospira_F;s__Nitrospira_F nitrificans	GCF_001458775.1	Nitrospirota other study	Other	Other	RAS biofilter	96.76	2.73	181	0	86.7856	56.5923	4117083	RS_GCF_001458775.1	t	type strain of species	f	GCA_001458775.1	d__Bacteria;p__Nitrospirae;c__Nitrospira;o__Nitrospirales;f__Nitrospiraceae;g__Nitrospira;s__Candidatus Nitrospira nitrificans	Contig	none		COMA2	Bacteria;Nitrospirota;Nitrospiria;Nitrospirales;Nitrospiraceae;Nitrospira;uncultured bacterium
d__Bacteria;p__Nitrospirota;c__Nitrospiria;o__Nitrospirales;f__Nitrospiraceae;g__Nitrospira_F;s__Nitrospira_F nitrosa	GCF_001458735.1	Nitrospirota other study	Other	Other	RAS biofilter	96.76	2.27	181	0	86.9445	54.8049	4422398	RS_GCF_001458735.1	t	type strain of species	f	GCA_001458735.1	d__Bacteria;p__Nitrospirae;c__Nitrospira;o__Nitrospirales;f__Nitrospiraceae;g__Nitrospira;s__Candidatus Nitrospira nitrosa	Contig	none		COMA1	Bacteria;Nitrospirota;Nitrospiria;Nitrospirales;Nitrospiraceae;Nitrospira;uncultured bacterium
d__Bacteria;p__Nitrospirota;c__Nitrospiria;o__Nitrospirales;f__Nitrospiraceae;g__Nitrospira_F;s__Nitrospira_F nitrosa	GCA_009594825.1	Nitrospirota other study	Other	WWT	activated sludge from wastewater treatment plant	82.17	4.6	181	33.33	86.7128	54.642	3796730	RS_GCF_001458735.1	f	not type material	f	GCA_009594825.1	d__Bacteria;p__Nitrospirae;c__Nitrospira;o__Nitrospirales;f__Nitrospiraceae;g__Nitrospira;s__	Contig	USA		MAG_245	none
d__Bacteria;p__Nitrospirota;c__Nitrospiria;o__Nitrospirales;f__Nitrospiraceae;g__Nitrospira_F;s__Nitrospira_F sp001464735	GCA_022843765.1	Nitrospirota other study	Other	Drinking_water_associated	granular activated carbon biofilter from drinking water treatment plant (DWTP)	91.31	1.92	181	0	87.4021	55.3686	3619677	GB_GCA_001464735.1	f	not type material	f	GCA_022843765.1	d__Bacteria;p__Nitrospirae;c__Nitrospira;o__Nitrospirales;f__Nitrospiraceae;g__Nitrospira;s__	Scaffold	USA: Ann Arbor; Michigan		Bin_49_4	none
d__Bacteria;p__Nitrospirota;c__Nitrospiria;o__Nitrospirales;f__Nitrospiraceae;g__Nitrospira_F;s__Nitrospira_F sp001464735	GCA_001464735.1	Nitrospirota other study	Other	Drinking_water_associated	dual media filters at the Ann Arbor; Michigan drinking water treatment plant	87.67	2.83	181	0	86.7757	55.0713	4111525	GB_GCA_001464735.1	t	not type material	f	GCA_001464735.1	d__Bacteria;p__Nitrospirae;c__Nitrospira;o__Nitrospirales;f__Nitrospiraceae;g__Nitrospira;s__	Contig	USA: Ann Arbor		Ga0074138	Bacteria;Nitrospirota;Nitrospiria;Nitrospirales;Nitrospiraceae;Nitrospira;uncultured bacterium
d__Bacteria;p__Nitrospirota;c__Nitrospiria;o__Nitrospirales;f__Nitrospiraceae;g__Nitrospira_F;s__Nitrospira_F sp002083365	GCA_002083365.1	Nitrospirota other study	Other	Drinking_water_associated	household tap filter	95.85	3.69	181	20	87.1927	56.0787	4415371	GB_GCA_002083365.1	t	not type material	f	GCA_002083365.1	d__Bacteria;p__Nitrospirae;c__Nitrospira;o__Nitrospirales;f__Nitrospiraceae;g__Nitrospira;s__	Scaffold	Singapore: National University of Singapore		SG-bin1	Bacteria;Nitrospirota;Nitrospiria;Nitrospirales;Nitrospiraceae;Nitrospira;uncultured bacterium
d__Bacteria;p__Nitrospirota;c__Nitrospiria;o__Nitrospirales;f__Nitrospiraceae;g__Nitrospira_F;s__Nitrospira_F sp002083405	GCA_019750685.1	Nitrospirota other study	Other	Drinking_water_associated	Commercial building tap; chloraminated drinking water	97.37	3.83	103	93.33	87.2173	56.667	3841510	GB_GCA_002083405.1	f	not type material	f	GCA_019750685.1	d__Bacteria;p__Nitrospirae;c__Nitrospira;o__Nitrospirales;f__Nitrospiraceae;g__;s__	Contig	USA: Boston		co.spades.DASTOOL.1kb_087	Bacteria;Nitrospirota;Nitrospiria;Nitrospirales;Nitrospiraceae;Nitrospira;uncultured bacterium
d__Bacteria;p__Nitrospirota;c__Nitrospiria;o__Nitrospirales;f__Nitrospiraceae;g__Nitrospira_F;s__Nitrospira_F sp002083405	GCA_002083405.1	Nitrospirota other study	Other	Drinking_water_associated	household tap filter	95.85	3.69	181	0	88.1806	56.7733	3659024	GB_GCA_002083405.1	t	not type material	f	GCA_002083405.1	d__Bacteria;p__Nitrospirae;c__Nitrospira;o__Nitrospirales;f__Nitrospiraceae;g__Nitrospira;s__	Scaffold	Singapore: National University of Singapore		SG-bin2	none
d__Bacteria;p__Nitrospirota;c__Nitrospiria;o__Nitrospirales;f__Nitrospiraceae;g__Nitrospira_F;s__Nitrospira_F sp002083565	GCA_002083565.1	Nitrospirota other study	Other	Drinking_water_associated	household tap filter	92.06	4.6	181	0	86.8899	57.016	2935895	GB_GCA_002083565.1	t	not type material	f	GCA_002083565.1	d__Bacteria;p__Nitrospirae;c__Nitrospira;o__Nitrospirales;f__Nitrospiraceae;g__Nitrospira;s__	Scaffold	USA: Stanford University		ST-bin4	none
d__Bacteria;p__Nitrospirota;c__Nitrospiria;o__Nitrospirales;f__Nitrospiraceae;g__Nitrospira_F;s__Nitrospira_F sp002083565	GCA_015903955.1	Nitrospirota other study	Other	River	river sediment	95.17	3.69	181	20	87.0579	57.2376	2765952	GB_GCA_002083565.1	f	not type material	f	GCA_015903955.1	d__Bacteria;p__Nitrospirae;c__Nitrospira;o__Nitrospirales;f__Nitrospiraceae;g__Nitrospira;s__	Scaffold	China		YR-XLJ-3	none
d__Bacteria;p__Nitrospirota;c__Nitrospiria;o__Nitrospirales;f__Nitrospiraceae;g__Nitrospira_F;s__Nitrospira_F sp002254365	GCA_016712165.1	Nitrospirota other study	Other	WWT	activated sludge from Hade_18-Q3-R52-61	96.76	3.18	181	25	85.776	54.791	4738919	GB_GCA_002254365.1	f	not type material	f	GCA_016712165.1	d__Bacteria;p__Nitrospirae;c__Nitrospira;o__Nitrospirales;f__Nitrospiraceae;g__Nitrospira;s__	Contig	Denmark: Haderslev		Hade_18-Q3-R52-61_BAT3C.250	Bacteria;Nitrospirota;Nitrospiria;Nitrospirales;Nitrospiraceae;Nitrospira;uncultured bacterium
d__Bacteria;p__Nitrospirota;c__Nitrospiria;o__Nitrospirales;f__Nitrospiraceae;g__Nitrospira_F;s__Nitrospira_F sp002254365	GCA_009594935.1	Nitrospirota other study	Other	WWT	activated sludge from wastewater treatment plant	75.23	1.14	181	0	86.8751	54.8695	3080533	GB_GCA_002254365.1	f	not type material	f	GCA_009594935.1	d__Bacteria;p__Nitrospirae;c__Nitrospira;o__Nitrospirales;f__Nitrospiraceae;g__Nitrospira;s__	Contig	USA		MAG_149	none
d__Bacteria;p__Nitrospirota;c__Nitrospiria;o__Nitrospirales;f__Nitrospiraceae;g__Nitrospira_F;s__Nitrospira_F sp002254365	GCA_009595005.1	Nitrospirota other study	Other	WWT	activated sludge from wastewater treatment plant	93.3	3.86	181	0	86.868	54.8327	4545155	GB_GCA_002254365.1	f	not type material	f	GCA_009595005.1	d__Bacteria;p__Nitrospirae;c__Nitrospira;o__Nitrospirales;f__Nitrospiraceae;g__Nitrospira;s__	Contig	USA		MAG_237	Bacteria;Nitrospirota;Nitrospiria;Nitrospirales;Nitrospiraceae;Nitrospira;uncultured bacterium
d__Bacteria;p__Nitrospirota;c__Nitrospiria;o__Nitrospirales;f__Nitrospiraceae;g__Nitrospira_F;s__Nitrospira_F sp002254365	GCA_009594835.1	Nitrospirota other study	Other	WWT	activated sludge from wastewater treatment plant	70.99	2.12	181	12.5	87.9125	54.8619	2585997	GB_GCA_002254365.1	f	not type material	f	GCA_009594835.1	d__Bacteria;p__Nitrospirae;c__Nitrospira;o__Nitrospirales;f__Nitrospiraceae;g__Nitrospira;s__	Contig	USA		MAG_248	none
d__Bacteria;p__Nitrospirota;c__Nitrospiria;o__Nitrospirales;f__Nitrospiraceae;g__Nitrospira_F;s__Nitrospira_F sp002254365	GCA_024281355.1	Nitrospirota other study	Other	WWT	wastewater treatment plant	94.03	1.82	181	0	86.0626	54.9997	3791895	GB_GCA_002254365.1	f	not type material	f	GCA_024281355.1	d__Bacteria;p__Nitrospirae;c__Nitrospira;o__Nitrospirales;f__Nitrospiraceae;g__Nitrospira;s__	Contig	USA: North Carolina		NEU_CMX_1	Bacteria;Nitrospirota;Nitrospiria;Nitrospirales;Nitrospiraceae;Nitrospira;uncultured bacterium
d__Bacteria;p__Nitrospirota;c__Nitrospiria;o__Nitrospirales;f__Nitrospiraceae;g__Nitrospira_F;s__Nitrospira_F sp002254365	GCA_016788735.1	Nitrospirota other study	Other	Bioreactor	bioreactor sludge	72.27	3.42	181	92.86	87.5114	54.6338	3164562	GB_GCA_002254365.1	f	not type material	f	GCA_016788735.1	d__Bacteria;p__Nitrospirae;c__Nitrospira;o__Nitrospirales;f__Nitrospiraceae;g__Nitrospira;s__	Contig	China: Nanjing		new MAG-285	none
d__Bacteria;p__Nitrospirota;c__Nitrospiria;o__Nitrospirales;f__Nitrospiraceae;g__Nitrospira_F;s__Nitrospira_F sp002254365	GCA_902501035.1	Nitrospirota other study	Other	WWT	wastewater biofilm	94.94	2.32	181	25	86.4909	54.9527	4540709	GB_GCA_002254365.1	f	not type material	f	GCA_902501035.1	d__Bacteria;p__Nitrospirae;c__Nitrospira;o__Nitrospirales;f__Nitrospiraceae;g__Nitrospira;s__	Scaffold	none		Nitrospira sp. RBC035	none
d__Bacteria;p__Nitrospirota;c__Nitrospiria;o__Nitrospirales;f__Nitrospiraceae;g__Nitrospira_F;s__Nitrospira_F sp002254365	GCA_016722055.1	Nitrospirota other study	Other	WWT	activated sludge from Ribe_18-Q3-R11-54	96.76	2.73	181	33.33	86.422	54.9738	4769874	GB_GCA_002254365.1	f	not type material	f	GCA_016722055.1	d__Bacteria;p__Nitrospirae;c__Nitrospira;o__Nitrospirales;f__Nitrospiraceae;g__Nitrospira;s__	Contig	Denmark: Ribe		Ribe_18-Q3-R11-54_MAXAC.200	Bacteria;Nitrospirota;Nitrospiria;Nitrospirales;Nitrospiraceae;Nitrospira;uncultured bacterium
d__Bacteria;p__Nitrospirota;c__Nitrospiria;o__Nitrospirales;f__Nitrospiraceae;g__Nitrospira_F;s__Nitrospira_F sp002254365	GCA_002254365.1	Nitrospirota other study	Other	Bioreactor	water from Lab-scale nutrients removal reactor	95.8	3.64	181	0	86.4303	54.9292	3909997	GB_GCA_002254365.1	t	not type material	f	GCA_002254365.1	d__Bacteria;p__Nitrospirae;c__Nitrospira;o__Nitrospirales;f__Nitrospiraceae;g__Nitrospira;s__	Scaffold	USA: Wisconsin		UW-LDO-01	Bacteria;Nitrospirota;Nitrospiria;Nitrospirales;Nitrospiraceae;Nitrospira;uncultured bacterium
d__Bacteria;p__Nitrospirota;c__Nitrospiria;o__Nitrospirales;f__Nitrospiraceae;g__Nitrospira_F;s__Nitrospira_F sp002331335	GCA_002331335.1	Nitrospirota other study	Other	Other	sediments	93.12	2.78	181	0	88.0628	57.8933	3563798	GB_GCA_002331335.1	t	not type material	f	GCA_002331335.1	d__Bacteria;p__Nitrospirae;c__Nitrospira;o__Nitrospirales;f__Nitrospiraceae;g__Nitrospira;s__	Scaffold	Singapore		UBA2082	none
d__Bacteria;p__Nitrospirota;c__Nitrospiria;o__Nitrospirales;f__Nitrospiraceae;g__Nitrospira_F;s__Nitrospira_F sp002331625	GCA_002331625.1	Nitrospirota other study	Other	Other	sediments	87.32	2.78	181	0	84.1448	55.3045	4442961	GB_GCA_002331625.1	t	not type material	f	GCA_002331625.1	d__Bacteria;p__Nitrospirae;c__Nitrospira;o__Nitrospirales;f__Nitrospiraceae;g__Nitrospira;s__	Scaffold	Singapore		UBA2083	none
d__Bacteria;p__Nitrospirota;c__Nitrospiria;o__Nitrospirales;f__Nitrospiraceae;g__Nitrospira_F;s__Nitrospira_F sp002420115	GCA_002420115.1	Nitrospirota other study	Other	Other	sediments	95	3.86	181	0	86.0631	55.0606	4375576	GB_GCA_002420115.1	t	not type material	f	GCA_002420115.1	d__Bacteria;p__Nitrospirae;c__Nitrospira;o__Nitrospirales;f__Nitrospiraceae;g__Nitrospira;s__	Scaffold	Singapore		UBA5698	Bacteria;Nitrospirota;Nitrospiria;Nitrospirales;Nitrospiraceae;Nitrospira;uncultured bacterium
d__Bacteria;p__Nitrospirota;c__Nitrospiria;o__Nitrospirales;f__Nitrospiraceae;g__Nitrospira_F;s__Nitrospira_F sp002420115	GCA_002420045.1	Nitrospirota other study	Other	Other	sediments	94.09	3.86	181	0	84.9668	55.0192	4305818	GB_GCA_002420115.1	f	not type material	f	GCA_002420045.1	d__Bacteria;p__Nitrospirae;c__Nitrospira;o__Nitrospirales;f__Nitrospiraceae;g__Nitrospira;s__	Scaffold	Singapore		UBA5702	Bacteria;Nitrospirota;Nitrospiria;Nitrospirales;Nitrospiraceae;Nitrospira;uncultured bacterium
d__Bacteria;p__Nitrospirota;c__Nitrospiria;o__Nitrospirales;f__Nitrospiraceae;g__Nitrospira_F;s__Nitrospira_F sp002451055	GCA_002451055.1	Nitrospirota other study	Other	River	Noosa River	86.53	2.55	181	20	86.3066	57.0814	3065969	GB_GCA_002451055.1	t	not type material	f	GCA_002451055.1	d__Bacteria;p__Nitrospirae;c__Nitrospira;o__Nitrospirales;f__Nitrospiraceae;g__Nitrospira;s__	Scaffold	none		UBA6909	none
d__Bacteria;p__Nitrospirota;c__Nitrospiria;o__Nitrospirales;f__Nitrospiraceae;g__Nitrospira_F;s__Nitrospira_F sp002869845	GCA_002869845.2	Nitrospirota other study	Other	Other	rapid sand filter	92.22	2.78	181	0	87.3694	55.2784	3136753	GB_GCA_002869845.2	t	not type material	f	GCA_002869845.2	d__Bacteria;p__Nitrospirae;c__Nitrospira;o__Nitrospirales;f__Nitrospiraceae;g__Nitrospira;s__	Scaffold	Denmark		CG24B	none
d__Bacteria;p__Nitrospirota;c__Nitrospiria;o__Nitrospirales;f__Nitrospiraceae;g__Nitrospira_F;s__Nitrospira_F sp005116745	GCA_005116745.1	Nitrospirota other study	Other	Other	rapid sand filter	95.85	2.83	181	0	86.7888	54.9594	3864579	GB_GCA_005116745.1	t	not type material	f	GCA_005116745.1	d__Bacteria;p__Nitrospirae;c__Nitrospira;o__Nitrospirales;f__Nitrospiraceae;g__Nitrospira;s__	Scaffold	Denmark		RSF9	Bacteria;Nitrospirota;Nitrospiria;Nitrospirales;Nitrospiraceae;Nitrospira;uncultured bacterium
d__Bacteria;p__Nitrospirota;c__Nitrospiria;o__Nitrospirales;f__Nitrospiraceae;g__Nitrospira_F;s__Nitrospira_F sp005116895	GCA_005116895.1	Nitrospirota other study	Other	Other	rapid sand filter	94.94	2.78	181	0	86.7771	55.1794	3305268	GB_GCA_005116895.1	t	not type material	f	GCA_005116895.1	d__Bacteria;p__Nitrospirae;c__Nitrospira;o__Nitrospirales;f__Nitrospiraceae;g__Nitrospira;s__	Scaffold	Denmark		RSF5	none
d__Bacteria;p__Nitrospirota;c__Nitrospiria;o__Nitrospirales;f__Nitrospiraceae;g__Nitrospira_F;s__Nitrospira_F sp005116955	GCA_005116955.1	Nitrospirota other study	Other	Other	rapid sand filter	94.29	3.69	181	0	87.2343	55.1452	3652766	GB_GCA_005116955.1	t	not type material	f	GCA_005116955.1	d__Bacteria;p__Nitrospirae;c__Nitrospira;o__Nitrospirales;f__Nitrospiraceae;g__Nitrospira;s__	Scaffold	Denmark		RSF12	none
d__Bacteria;p__Nitrospirota;c__Nitrospiria;o__Nitrospirales;f__Nitrospiraceae;g__Nitrospira_F;s__Nitrospira_F sp005116965	GCA_013141205.1	Nitrospirota other study	Other	Other	Primary rapid sand filter	90.17	3.45	181	50	87.05	55.0302	3854868	GB_GCA_005116965.1	f	not type material	f	GCA_013141205.1	d__Bacteria;p__Nitrospirae;c__Nitrospira;o__Nitrospirales;f__Nitrospiraceae;g__Nitrospira;s__	Contig	Netherlands		P-RSF-IL-20	Bacteria;Nitrospirota;Nitrospiria;Nitrospirales;Nitrospiraceae;Nitrospira;uncultured bacterium
d__Bacteria;p__Nitrospirota;c__Nitrospiria;o__Nitrospirales;f__Nitrospiraceae;g__Nitrospira_F;s__Nitrospira_F sp005116965	GCA_005116965.1	Nitrospirota other study	Other	Other	rapid sand filter	95.83	3.01	181	0	86.2822	55.24	3727801	GB_GCA_005116965.1	t	not type material	f	GCA_005116965.1	d__Bacteria;p__Nitrospirae;c__Nitrospira;o__Nitrospirales;f__Nitrospiraceae;g__Nitrospira;s__	Scaffold	Denmark		RSF1	none
d__Bacteria;p__Nitrospirota;c__Nitrospiria;o__Nitrospirales;f__Nitrospiraceae;g__Nitrospira_F;s__Nitrospira_F sp005239465	GCA_005239465.1	Nitrospirota other study	Aquifer	Subsurface_terrestrial_aquifer	aquifer adjacent to the Colorado River	94.03	2.73	181	0	86.0625	56.8311	3299906	GB_GCA_005239465.1	t	not type material	f	GCA_005239465.1	d__Bacteria;p__Nitrospirae;c__Nitrospira;o__Nitrospirales;f__Nitrospiraceae;g__Nitrospira;s__	Scaffold	USA: Rifle; Colorado		RCA	Bacteria;Nitrospirota;Nitrospiria;Nitrospirales;Nitrospiraceae;Nitrospira;Nitrospira moscoviensis
d__Bacteria;p__Nitrospirota;c__Nitrospiria;o__Nitrospirales;f__Nitrospiraceae;g__Nitrospira_F;s__Nitrospira_F sp005793285	GCA_005793285.1	Nitrospirota other study	Other	Lake	freshwater	59.74	2.73	181	100	89.2864	57.1334	1466339	GB_GCA_005793285.1	t	not type material	f	GCA_005793285.1	d__Bacteria;p__Nitrospirae;c__Nitrospira;o__Nitrospirales;f__Nitrospiraceae;g__;s__	Contig	China: Fuxian Lake; Yuxi		F1-140-MAGs004	none
d__Bacteria;p__Nitrospirota;c__Nitrospiria;o__Nitrospirales;f__Nitrospiraceae;g__Nitrospira_F;s__Nitrospira_F sp012032965	GCA_012032965.1	Nitrospirota other study	Other	Other	Stromatolite	63.85	2.03	181	0	86.8839	54.6948	2392648	GB_GCA_012032965.1	t	not type material	f	GCA_012032965.1	d__Bacteria;p__Nitrospirae;c__Nitrospira;o__Nitrospirales;f__Nitrospiraceae;g__Nitrospira;s__	Contig	South Africa: Cape Recife		RL_2_10	none
d__Bacteria;p__Nitrospirota;c__Nitrospiria;o__Nitrospirales;f__Nitrospiraceae;g__Nitrospira_F;s__Nitrospira_F sp015903945	GCA_015903945.1	Nitrospirota other study	Other	River	river sediment	88.12	4.09	181	0	88.6512	58.2794	2951825	GB_GCA_015903945.1	t	not type material	f	GCA_015903945.1	d__Bacteria;p__Nitrospirae;c__Nitrospira;o__Nitrospirales;f__Nitrospiraceae;g__Nitrospira;s__	Contig	China		YR-XLJ-2	none
d__Bacteria;p__Nitrospirota;c__Nitrospiria;o__Nitrospirales;f__Nitrospiraceae;g__Nitrospira_F;s__Nitrospira_F sp015903995	GCA_015903995.1	Nitrospirota other study	Other	River	river sediment	88.75	2.73	181	33.33	85.4389	55.9608	3554236	GB_GCA_015903995.1	t	not type material	f	GCA_015903995.1	d__Bacteria;p__Nitrospirae;c__Nitrospira;o__Nitrospirales;f__Nitrospiraceae;g__Nitrospira;s__	Scaffold	China		YR-XLJ-1	none
d__Bacteria;p__Nitrospirota;c__Nitrospiria;o__Nitrospirales;f__Nitrospiraceae;g__Nitrospira_F;s__Nitrospira_F sp015904045	GCA_015904045.1	Nitrospirota other study	Other	River	river sediment	89.99	4.55	181	42.86	86.3935	58.1538	3579929	GB_GCA_015904045.1	t	not type material	f	GCA_015904045.1	d__Bacteria;p__Nitrospirae;c__Nitrospira;o__Nitrospirales;f__Nitrospiraceae;g__Nitrospira;s__	Scaffold	China		YR-LS	none
d__Bacteria;p__Nitrospirota;c__Nitrospiria;o__Nitrospirales;f__Nitrospiraceae;g__Nitrospira_F;s__Nitrospira_F sp015904055	GCA_015904055.1	Nitrospirota other study	Other	River	river water	71.02	1.67	181	100	84.2642	56.4706	3275019	GB_GCA_015904055.1	t	not type material	f	GCA_015904055.1	d__Bacteria;p__Nitrospirae;c__Nitrospira;o__Nitrospirales;f__Nitrospiraceae;g__Nitrospira;s__	Scaffold	China		YR-PS	none
d__Bacteria;p__Nitrospirota;c__Nitrospiria;o__Nitrospirales;f__Nitrospiraceae;g__Nitrospira_F;s__Nitrospira_F sp015904055	GCA_015904085.1	Nitrospirota other study	Other	River	river water	77.08	5	181	33.33	84.7074	56.4377	3689189	GB_GCA_015904055.1	f	not type material	f	GCA_015904085.1	d__Bacteria;p__Nitrospirae;c__Nitrospira;o__Nitrospirales;f__Nitrospiraceae;g__Nitrospira;s__	Scaffold	China		YR-XJB	none
d__Bacteria;p__Nitrospirota;c__Nitrospiria;o__Nitrospirales;f__Nitrospiraceae;g__Nitrospira_F;s__Nitrospira_F sp015904055	GCA_015904125.1	Nitrospirota other study	Other	River	river water	73.95	4.55	181	80	84.6411	56.5187	3577581	GB_GCA_015904055.1	f	not type material	f	GCA_015904125.1	d__Bacteria;p__Nitrospirae;c__Nitrospira;o__Nitrospirales;f__Nitrospiraceae;g__Nitrospira;s__	Scaffold	China		YR-XLD	none
d__Bacteria;p__Nitrospirota;c__Nitrospiria;o__Nitrospirales;f__Nitrospiraceae;g__Nitrospira_F;s__Nitrospira_F sp015904075	GCA_015904075.1	Nitrospirota other study	Other	River	river sediment	74.53	0.91	181	0	84.166	56.5593	2680612	GB_GCA_015904075.1	t	not type material	f	GCA_015904075.1	d__Bacteria;p__Nitrospirae;c__Nitrospira;o__Nitrospirales;f__Nitrospiraceae;g__Nitrospira;s__	Scaffold	China		YR-JJ	none
d__Bacteria;p__Nitrospirota;c__Nitrospiria;o__Nitrospirales;f__Nitrospiraceae;g__Nitrospira_F;s__Nitrospira_F sp015904075	GCA_015904025.1	Nitrospirota other study	Other	River	river sediment	76.1	2.5	181	75	82.9157	56.5221	3391816	GB_GCA_015904075.1	f	not type material	f	GCA_015904025.1	d__Bacteria;p__Nitrospirae;c__Nitrospira;o__Nitrospirales;f__Nitrospiraceae;g__Nitrospira;s__	Scaffold	China		YR-WHU	none
d__Bacteria;p__Nitrospirota;c__Nitrospiria;o__Nitrospirales;f__Nitrospiraceae;g__Nitrospira_F;s__Nitrospira_F sp016195505	GCA_016195505.1	Nitrospirota other study	Aquifer	Subsurface_terrestrial_aquifer	groundwater	81.55	5	181	0	87.9339	56.3157	2611586	GB_GCA_016195505.1	t	not type material	f	GCA_016195505.1	d__Bacteria;p__Nitrospirae;c__;o__;f__;g__;s__	Contig	USA: California; Calistoga		NC_groundwater_890_Pr1_S2p5_56_12	none
d__Bacteria;p__Nitrospirota;c__Nitrospiria;o__Nitrospirales;f__Nitrospiraceae;g__Nitrospira_F;s__Nitrospira_F sp016222925	GCA_016222925.1	Nitrospirota other study	Aquifer	Subsurface_terrestrial_aquifer	groundwater	84.77	1.87	181	0	88.5567	55.474	2517727	GB_GCA_016222925.1	t	not type material	f	GCA_016222925.1	d__Bacteria;p__Nitrospirae;c__;o__;f__;g__;s__	Scaffold	USA: California; Middletown		NC_groundwater_2002_Pr3_S-0.65um_55_23	none
d__Bacteria;p__Nitrospirota;c__Nitrospiria;o__Nitrospirales;f__Nitrospiraceae;g__Nitrospira_F;s__Nitrospira_F sp016715825	GCA_016715825.1	Nitrospirota other study	Other	WWT	activated sludge from Kalu_18-Q3-R12-55	95.68	4.6	181	0	87.4184	55.0379	3855297	GB_GCA_016715825.1	t	not type material	f	GCA_016715825.1	d__Bacteria;p__Nitrospirae;c__Nitrospira;o__Nitrospirales;f__Nitrospiraceae;g__Nitrospira;s__	Contig	Denmark: Kalundborg		Kalu_18-Q3-R12-55_MAXAC.132v2	Bacteria;Nitrospirota;Nitrospiria;Nitrospirales;Nitrospiraceae;Nitrospira;uncultured bacterium
d__Bacteria;p__Nitrospirota;c__Nitrospiria;o__Nitrospirales;f__Nitrospiraceae;g__Nitrospira_F;s__Nitrospira_F sp016788465	GCA_016788465.1	Nitrospirota other study	Other	Bioreactor	bioreactor sludge	94.94	2.78	181	50	87.734	54.8021	3716947	GB_GCA_016788465.1	t	not type material	f	GCA_016788465.1	d__Bacteria;p__Nitrospirae;c__Nitrospira;o__Nitrospirales;f__Nitrospiraceae;g__Nitrospira;s__	Contig	China: Nanjing		new MAG-286	none
d__Bacteria;p__Nitrospirota;c__Nitrospiria;o__Nitrospirales;f__Nitrospiraceae;g__Nitrospira_F;s__Nitrospira_F sp016873515	GCA_016873515.1	Nitrospirota other study	Other	Lake	freshwater lake	96.82	4.22	181	28.57	87.2902	55.8292	1979228	GB_GCA_016873515.1	t	not type material	f	GCA_016873515.1	d__Bacteria;p__Nitrospirae;c__Nitrospira;o__Nitrospirales;f__Nitrospiraceae;g__Nitrospira;s__	Contig	Tanzania: Lake Tanganyika; Mahale		M_DeepCast_50m_m2_151	Bacteria;Nitrospirota;Nitrospiria;Nitrospirales;Nitrospiraceae;Nitrospira;uncultured bacterium
d__Bacteria;p__Nitrospirota;c__Nitrospiria;o__Nitrospirales;f__Nitrospiraceae;g__Nitrospira_F;s__Nitrospira_F sp018242685	GCA_018242685.1	Nitrospirota other study	Other	WWT	activated sludge	95.85	3.23	181	0	87.9448	55.3811	4206459	GB_GCA_018242685.1	t	not type material	f	GCA_018242685.1	d__Bacteria;p__Nitrospirae;c__Nitrospira;o__Nitrospirales;f__Nitrospiraceae;g__Nitrospira;s__	Scaffold	China: Shenzhen		CTRL-LIN-TMP-bin1	Bacteria;Nitrospirota;Nitrospiria;Nitrospirales;Nitrospiraceae;Nitrospira;uncultured Nitrospira sp.
d__Bacteria;p__Nitrospirota;c__Nitrospiria;o__Nitrospirales;f__Nitrospiraceae;g__Nitrospira_F;s__Nitrospira_F sp018242725	GCA_018242725.1	Nitrospirota other study	Other	WWT	activated sludge	95.85	1.82	181	0	87.0763	54.5872	4016728	GB_GCA_018242725.1	t	not type material	f	GCA_018242725.1	d__Bacteria;p__Nitrospirae;c__Nitrospira;o__Nitrospirales;f__Nitrospiraceae;g__Nitrospira;s__	Scaffold	China: Shenzhen		KAN-bin2	none
d__Bacteria;p__Nitrospirota;c__Nitrospiria;o__Nitrospirales;f__Nitrospiraceae;g__Nitrospira_F;s__Nitrospira_F sp018242765	GCA_018242825.1	Nitrospirota other study	Other	WWT	activated sludge	96.76	1.82	181	0	86.6651	54.6326	4359883	GB_GCA_018242765.1	f	not type material	f	GCA_018242825.1	d__Bacteria;p__Nitrospirae;c__Nitrospira;o__Nitrospirales;f__Nitrospiraceae;g__Nitrospira;s__	Scaffold	China: Shenzhen		AMP-bin1	Bacteria;Nitrospirota;Nitrospiria;Nitrospirales;Nitrospiraceae;Nitrospira;uncultured bacterium
d__Bacteria;p__Nitrospirota;c__Nitrospiria;o__Nitrospirales;f__Nitrospiraceae;g__Nitrospira_F;s__Nitrospira_F sp018242765	GCA_018242765.1	Nitrospirota other study	Other	WWT	activated sludge	96.76	1.82	181	0	86.6423	54.7899	4684933	GB_GCA_018242765.1	t	not type material	f	GCA_018242765.1	d__Bacteria;p__Nitrospirae;c__Nitrospira;o__Nitrospirales;f__Nitrospiraceae;g__Nitrospira;s__	Scaffold	China: Shenzhen		KAN-bin1	Bacteria;Nitrospirota;Nitrospiria;Nitrospirales;Nitrospiraceae;Nitrospira;uncultured bacterium
d__Bacteria;p__Nitrospirota;c__Nitrospiria;o__Nitrospirales;f__Nitrospiraceae;g__Nitrospira_F;s__Nitrospira_F sp018242765	GCA_016789065.1	Nitrospirota other study	Other	Bioreactor	bioreactor sludge	96.76	2.73	181	33.33	87.1087	54.7655	4131062	GB_GCA_018242765.1	f	not type material	f	GCA_016789065.1	d__Bacteria;p__Nitrospirae;c__Nitrospira;o__Nitrospirales;f__Nitrospiraceae;g__Nitrospira;s__	Contig	China: Nanjing		new MAG-287	none
d__Bacteria;p__Nitrospirota;c__Nitrospiria;o__Nitrospirales;f__Nitrospiraceae;g__Nitrospira_F;s__Nitrospira_F sp019636815	GCA_019636815.1	Nitrospirota other study	Other	WWT	ACE-degrading consortia seeded with activated sludge sampled from 6 local waste water treatment plants (WWTPs)	92.22	2.27	181	0	87.5895	55.5965	4010948	GB_GCA_019636815.1	t	not type material	f	GCA_019636815.1	d__Bacteria;p__Nitrospirae;c__Nitrospira;o__Nitrospirales;f__Nitrospiraceae;g__Nitrospira;s__	Contig	Hong Kong		ACE_NIT12	none
d__Bacteria;p__Nitrospirota;c__Nitrospiria;o__Nitrospirales;f__Nitrospiraceae;g__Nitrospira_F;s__Nitrospira_F sp019636835	GCA_019636835.1	Nitrospirota other study	Other	WWT	ACE-degrading consortia seeded with activated sludge sampled from 6 local waste water treatment plants (WWTPs)	87.22	1.97	181	16.67	87.9761	55.243	3849678	GB_GCA_019636835.1	t	not type material	f	GCA_019636835.1	d__Bacteria;p__Nitrospirae;c__Nitrospira;o__Nitrospirales;f__Nitrospiraceae;g__Nitrospira;s__	Contig	Hong Kong		ACE_NIT13	none
d__Bacteria;p__Nitrospirota;c__Nitrospiria;o__Nitrospirales;f__Nitrospiraceae;g__Nitrospira_F;s__Nitrospira_F sp019636875	GCA_019636875.1	Nitrospirota other study	Other	WWT	ACE-degrading consortia seeded with activated sludge sampled from 6 local waste water treatment plants (WWTPs)	92.27	1.92	181	0	88.8825	54.9314	3549779	GB_GCA_019636875.1	t	not type material	f	GCA_019636875.1	d__Bacteria;p__Nitrospirae;c__Nitrospira;o__Nitrospirales;f__Nitrospiraceae;g__Nitrospira;s__	Contig	Hong Kong		ACE_NIT10	none
d__Bacteria;p__Nitrospirota;c__Nitrospiria;o__Nitrospirales;f__Nitrospiraceae;g__Nitrospira_F;s__Nitrospira_F sp019636875	GCA_019636895.1	Nitrospirota other study	Other	WWT	ACE-degrading consortia seeded with activated sludge sampled from 6 local waste water treatment plants (WWTPs)	75.45	2.83	181	0	87.5919	54.8847	3174228	GB_GCA_019636875.1	f	not type material	f	GCA_019636895.1	d__Bacteria;p__Nitrospirae;c__Nitrospira;o__Nitrospirales;f__Nitrospiraceae;g__Nitrospira;s__	Contig	Hong Kong		ACE_NIT11	Bacteria;Nitrospirota;Nitrospiria;Nitrospirales;Nitrospiraceae;Nitrospira;uncultured bacterium
d__Bacteria;p__Nitrospirota;c__Nitrospiria;o__Nitrospirales;f__Nitrospiraceae;g__Nitrospira_F;s__Nitrospira_F sp019636945	GCA_019636945.1	Nitrospirota other study	Other	WWT	ACE-degrading consortia seeded with activated sludge sampled from 6 local waste water treatment plants (WWTPs)	84.34	3.64	181	0	87.2626	54.9791	4364234	GB_GCA_019636945.1	t	not type material	f	GCA_019636945.1	d__Bacteria;p__Nitrospirae;c__Nitrospira;o__Nitrospirales;f__Nitrospiraceae;g__Nitrospira;s__	Contig	Hong Kong		ACE_NIT7	Bacteria;Nitrospirota;Nitrospiria;Nitrospirales;Nitrospiraceae;Nitrospira;uncultured Nitrospira sp.
d__Bacteria;p__Nitrospirota;c__Nitrospiria;o__Nitrospirales;f__Nitrospiraceae;g__Nitrospira_F;s__Nitrospira_F sp020216985	GCA_020216985.1	Nitrospirota other study	Other	Hot_spring	hotspring water	91.76	3.64	181	0	88.9	58.4611	2263711	GB_GCA_020216985.1	t	not type material	f	GCA_020216985.1	d__Bacteria;p__Nitrospirae;c__Nitrospira;o__Nitrospirales;f__Nitrospiraceae;g__Nitrospira;s__	Contig	India: Khirganga hotspring; Himachal Pradesh; Northern Hiamayas		W63	Bacteria;Nitrospirota;Nitrospiria;Nitrospirales;Nitrospiraceae;Nitrospira;nitrifying bacterium enrichment culture
d__Bacteria;p__Nitrospirota;c__Nitrospiria;o__Nitrospirales;f__Nitrospiraceae;g__Nitrospira_F;s__Nitrospira_F sp022842445	GCA_022842445.1	Nitrospirota other study	Other	Drinking_water_associated	granular activated carbon biofilter from drinking water treatment plant (DWTP)	88.63	5	181	0	87.6981	57.1201	3456686	GB_GCA_022842445.1	t	not type material	f	GCA_022842445.1	d__Bacteria;p__Nitrospirae;c__Nitrospira;o__Nitrospirales;f__Nitrospiraceae;g__Nitrospira;s__	Scaffold	USA: Ann Arbor; Michigan		bin.260	none
d__Bacteria;p__Nitrospirota;c__Nitrospiria;o__Nitrospirales;f__Nitrospiraceae;g__Nitrospira_F;s__Nitrospira_F sp022843785	GCA_022843785.1	Nitrospirota other study	Other	Drinking_water_associated	granular activated carbon biofilter from drinking water treatment plant (DWTP)	96.76	3.69	181	0	88.0916	56.9372	3533470	GB_GCA_022843785.1	t	not type material	f	GCA_022843785.1	d__Bacteria;p__Nitrospirae;c__Nitrospira;o__Nitrospirales;f__Nitrospiraceae;g__Nitrospira;s__	Scaffold	USA: Ann Arbor; Michigan		Bin_49_2_2	none
d__Bacteria;p__Nitrospirota;c__Nitrospiria;o__Nitrospirales;f__Nitrospiraceae;g__Nitrospira_F;s__Nitrospira_F sp024281365	GCA_024281365.1	Nitrospirota other study	Other	WWT	wastewater treatment plant	78.43	1.82	181	0	85.909	55.3197	2629561	GB_GCA_024281365.1	t	not type material	f	GCA_024281365.1	d__Bacteria;p__Nitrospirae;c__Nitrospira;o__Nitrospirales;f__Nitrospiraceae;g__Nitrospira;s__	Contig	USA: Virginia		JAMMSM_CMX_2	none
d__Bacteria;p__Nitrospirota;c__Nitrospiria;o__Nitrospirales;f__Nitrospiraceae;g__Nitrospira_F;s__Nitrospira_F sp024330925	GCA_024330925.1	Nitrospirota other study	Other	Hot_spring	hot spring sediment	93.12	0	181	0	87.3367	55.4738	2441029	GB_GCA_024330925.1	t	not type material	f	GCA_024330925.1	d__Bacteria;p__Nitrospirae;c__Nitrospira;o__Nitrospirales;f__Nitrospiraceae;g__Nitrospira;s__	Scaffold	China: Tibet		QZM1_Bin429	none
d__Bacteria;p__Nitrospirota;c__Nitrospiria;o__Nitrospirales;f__Nitrospiraceae;g__Nitrospira_F;s__Nitrospira_F sp024330945	GCA_024330945.1	Nitrospirota other study	Other	Hot_spring	hot spring sediment	93.58	1.82	181	0	89.1568	58.5098	2524496	GB_GCA_024330945.1	t	not type material	f	GCA_024330945.1	d__Bacteria;p__Nitrospirae;c__Nitrospira;o__Nitrospirales;f__Nitrospiraceae;g__Nitrospira;s__	Scaffold	China: Tibet		QZM2_Bin89	none
d__Bacteria;p__Nitrospirota;c__Nitrospiria;o__Nitrospirales;f__Nitrospiraceae;g__Nitrospira_F;s__Nitrospira_F sp024330965	GCA_024331005.1	Nitrospirota other study	Other	Hot_spring	hot spring sediment	90.56	1.82	181	0	88.011	57.9424	2835251	GB_GCA_024330965.1	f	not type material	f	GCA_024331005.1	d__Bacteria;p__Nitrospirae;c__Nitrospira;o__Nitrospirales;f__Nitrospiraceae;g__Nitrospira;s__	Scaffold	China: Tibet		DG1_Bin137	none
d__Bacteria;p__Nitrospirota;c__Nitrospiria;o__Nitrospirales;f__Nitrospiraceae;g__Nitrospira_F;s__Nitrospira_F sp024330965	GCA_024330965.1	Nitrospirota other study	Other	Hot_spring	hot spring sediment	93.99	1.82	181	0	88.6167	57.7236	2861847	GB_GCA_024330965.1	t	not type material	f	GCA_024330965.1	d__Bacteria;p__Nitrospirae;c__Nitrospira;o__Nitrospirales;f__Nitrospiraceae;g__Nitrospira;s__	Scaffold	China: Tibet		DG2_Bin65	none
d__Bacteria;p__Nitrospirota;c__Nitrospiria;o__Nitrospirales;f__Nitrospiraceae;g__Nitrospira_F;s__Nitrospira_F sp024331045	GCA_024331025.1	Nitrospirota other study	Other	Hot_spring	hot spring sediment	88.88	0.91	181	0	87.6988	57.4367	2854591	GB_GCA_024331045.1	f	not type material	f	GCA_024331025.1	d__Bacteria;p__Nitrospirae;c__Nitrospira;o__Nitrospirales;f__Nitrospiraceae;g__Nitrospira;s__	Contig	China: Yunnan Province		SRBZ_Bin320	none
d__Bacteria;p__Nitrospirota;c__Nitrospiria;o__Nitrospirales;f__Nitrospiraceae;g__Nitrospira_F;s__Nitrospira_F sp024331045	GCA_024331045.1	Nitrospirota other study	Other	Hot_spring	hot spring sediment	89.19	0	181	0	87.8347	57.1315	2854954	GB_GCA_024331045.1	t	not type material	f	GCA_024331045.1	d__Bacteria;p__Nitrospirae;c__Nitrospira;o__Nitrospirales;f__Nitrospiraceae;g__Nitrospira;s__	Scaffold	China: Yunnan Province		SZTDM_Bin289	Bacteria;Nitrospirota;Nitrospiria;Nitrospirales;Nitrospiraceae;Nitrospira;uncultured bacterium
d__Bacteria;p__Nitrospirota;c__Nitrospiria;o__Nitrospirales;f__Nitrospiraceae;g__Nitrospira_F;s__Nitrospira_F sp024331085	GCA_024331225.1	Nitrospirota other study	Other	Hot_spring	hot spring sediment	90.35	2.27	181	0	89.0974	59.3113	2920920	GB_GCA_024331085.1	f	not type material	f	GCA_024331225.1	d__Bacteria;p__Nitrospirae;c__Nitrospira;o__Nitrospirales;f__Nitrospiraceae;g__Nitrospira;s__	Contig	China: Yunnan Province		JZ2_Bin17	Bacteria;Nitrospirota;Nitrospiria;Nitrospirales;Nitrospiraceae;Nitrospira;nitrifying bacterium enrichment culture
d__Bacteria;p__Nitrospirota;c__Nitrospiria;o__Nitrospirales;f__Nitrospiraceae;g__Nitrospira_F;s__Nitrospira_F sp024331085	GCA_024331085.1	Nitrospirota other study	Other	Hot_spring	hot spring sediment	88.14	0	181	0	88.4569	58.9819	2719143	GB_GCA_024331085.1	t	not type material	f	GCA_024331085.1	d__Bacteria;p__Nitrospirae;c__Nitrospira;o__Nitrospirales;f__Nitrospiraceae;g__Nitrospira;s__	Scaffold	China: Yunnan Province		JZ2_Bin198	Bacteria;Nitrospirota;Nitrospiria;Nitrospirales;Nitrospiraceae;Nitrospira;Candidatus Nitrospira inopinata
d__Bacteria;p__Nitrospirota;c__Nitrospiria;o__Nitrospirales;f__Nitrospiraceae;g__Nitrospira_F;s__Nitrospira_F sp024331085	GCA_024331065.1	Nitrospirota other study	Other	Hot_spring	hot spring sediment	89.02	2.73	181	0	88.7868	59.1177	2816449	GB_GCA_024331085.1	f	not type material	f	GCA_024331065.1	d__Bacteria;p__Nitrospirae;c__Nitrospira;o__Nitrospirales;f__Nitrospiraceae;g__Nitrospira;s__	Contig	China: Yunnan Province		JZ2_Bin299	none
d__Bacteria;p__Nitrospirota;c__Nitrospiria;o__Nitrospirales;f__Nitrospiraceae;g__Nitrospira_F;s__Nitrospira_F sp024331095	GCA_024331095.1	Nitrospirota other study	Other	Hot_spring	hot spring sediment	92.33	1.82	181	0	89.2229	58.9469	2636215	GB_GCA_024331095.1	t	not type material	f	GCA_024331095.1	d__Bacteria;p__Nitrospirae;c__Nitrospira;o__Nitrospirales;f__Nitrospiraceae;g__Nitrospira;s__	Scaffold	China: Yunnan Province		SRBZ_Bin184	none
d__Bacteria;p__Nitrospirota;c__Nitrospiria;o__Nitrospirales;f__Nitrospiraceae;g__Nitrospira_F;s__Nitrospira_F sp024331125	GCA_024331125.1	Nitrospirota other study	Other	Hot_spring	hot spring sediment	91.36	2.95	181	0	88.7724	58.9078	2947950	GB_GCA_024331125.1	t	not type material	f	GCA_024331125.1	d__Bacteria;p__Nitrospirae;c__Nitrospira;o__Nitrospirales;f__Nitrospiraceae;g__Nitrospira;s__	Contig	China: Yunnan Province		JZ1_Bin7	Bacteria;Nitrospirota;Nitrospiria;Nitrospirales;Nitrospiraceae;Nitrospira;Candidatus Nitrospira inopinata
d__Bacteria;p__Nitrospirota;c__Nitrospiria;o__Nitrospirales;f__Nitrospiraceae;g__Nitrospira_F;s__Nitrospira_F sp024998685	GCA_024998685.1	Nitrospirota other study	Other	Drinking_water_associated	S1-enrichment culture from tap water-filter-ammonium	95.85	2.73	181	0	86.91	55.2361	4832183	GB_GCA_024998685.1	t	not type material	f	GCA_024998685.1	d__Bacteria;p__Nitrospirae;c__Nitrospira;o__Nitrospirales;f__Nitrospiraceae;g__Nitrospira;s__	Scaffold	China: Shanghai		S1bin.12	none
d__Bacteria;p__Nitrospirota;c__Nitrospiria;o__Nitrospirales;f__Nitrospiraceae;g__Nitrospira_F;s__Nitrospira_F sp900696515	GCA_900696515.1	Nitrospirota other study	Other	Other	water	94.49	1.82	181	0	86.5683	55.8351	4585019	GB_GCA_900696515.1	t	not type material	f	GCA_900696515.1	d__Bacteria;p__Proteobacteria;c__Betaproteobacteria;o__Nitrosomonadales;f__Nitrosomonadaceae;g__Nitrosospira;s__	Contig	none		CMX.fa.gz	Bacteria;Nitrospirota;Nitrospiria;Nitrospirales;Nitrospiraceae;Nitrospira;uncultured bacterium
d__Bacteria;p__Nitrospirota;c__Nitrospiria;o__Nitrospirales;f__Nitrospiraceae;g__Nitrospira_F;s__Nitrospira_F sp900696515	GCA_002083355.1	Nitrospirota other study	Other	Drinking_water_associated	household tap filter	78.22	1.37	181	0	82.8474	56.6188	2909829	GB_GCA_900696515.1	f	not type material	f	GCA_002083355.1	d__Bacteria;p__Nitrospirae;c__Nitrospira;o__Nitrospirales;f__Nitrospiraceae;g__Nitrospira;s__	Scaffold	China: Hainan Xiuying residential area		HN-bin3	Bacteria;Nitrospirota;Nitrospiria;Nitrospirales;Nitrospiraceae;Nitrospira;uncultured bacterium
d__Bacteria;p__Nitrospirota;c__Nitrospiria;o__Nitrospirales;f__Nitrospiraceae;g__Nitrospira_F;s__Nitrospira_F sp900696515	GCA_002483475.1	Nitrospirota other study	Other	Drinking_water_associated	sand filter of a drinking water treatment system	78.07	0	103	0	86.6007	56.2977	3822965	GB_GCA_900696515.1	f	not type material	f	GCA_002483475.1	d__Bacteria;p__Nitrospirae;c__Nitrospira;o__Nitrospirales;f__Nitrospiraceae;g__Nitrospira;s__	Scaffold	none		UBA7655	Bacteria;Nitrospirota;Nitrospiria;Nitrospirales;Nitrospiraceae;Nitrospira;uncultured bacterium
d__Bacteria;p__Nitrospirota;c__Nitrospiria;o__Nitrospirales;f__Nitrospiraceae;g__Nitrospira_F;s__Nitrospira_F sp900696515	GCA_015903965.1	Nitrospirota other study	Other	River	river sediment	83.75	2.05	181	33.33	85.6195	56.3043	3327872	GB_GCA_900696515.1	f	not type material	f	GCA_015903965.1	d__Bacteria;p__Nitrospirae;c__Nitrospira;o__Nitrospirales;f__Nitrospiraceae;g__Nitrospira;s__	Scaffold	China		YR-ZJ	none
d__Bacteria;p__Nitrospirota;c__Nitrospiria;o__Nitrospirales;f__Nitrospiraceae;g__Nitrospira_F;s__Nitrospira_F sp902500705	GCA_902500795.1	Nitrospirota other study	Other	WWT	wastewater biofilm	89.58	4.82	181	42.86	85.3887	54.7191	3434026	GB_GCA_902500705.1	f	not type material	f	GCA_902500795.1	d__Bacteria;p__Nitrospirae;c__Nitrospira;o__Nitrospirales;f__Nitrospiraceae;g__Nitrospira;s__	Scaffold	none		Nitrospira sp. RBC042	none
d__Bacteria;p__Nitrospirota;c__Nitrospiria;o__Nitrospirales;f__Nitrospiraceae;g__Nitrospira_F;s__Nitrospira_F sp902500705	GCA_902500705.1	Nitrospirota other study	Other	WWT	wastewater biofilm	89.94	0.91	181	0	85.91	54.6723	3600878	GB_GCA_902500705.1	t	not type material	f	GCA_902500705.1	d__Bacteria;p__Nitrospirae;c__Nitrospira;o__Nitrospirales;f__Nitrospiraceae;g__Nitrospira;s__	Scaffold	none		Nitrospira sp. RBC044	none
d__Bacteria;p__Nitrospirota;c__Nitrospiria;o__Nitrospirales;f__Nitrospiraceae;g__Nitrospira_F;s__Nitrospira_F sp902500745	GCA_902500745.1	Nitrospirota other study	Other	WWT	wastewater biofilm	82.44	1.87	181	0	89.3028	54.9775	2664507	GB_GCA_902500745.1	t	not type material	f	GCA_902500745.1	d__Bacteria;p__Nitrospirae;c__Nitrospira;o__Nitrospirales;f__Nitrospiraceae;g__Nitrospira;s__	Scaffold	none		Nitrospira sp. RBC083	Bacteria;Nitrospirota;Nitrospiria;Nitrospirales;Nitrospiraceae;Nitrospira;uncultured bacterium
d__Bacteria;p__Nitrospirota;c__Nitrospiria;o__Nitrospirales;f__Nitrospiraceae;g__Nitrospira_F;s__Nitrospira_F sp902500745	GCA_012030925.1	Nitrospirota other study	Other	Other	Stromatolite	70.6	2.78	181	0	85.1733	55.1258	2848677	GB_GCA_902500745.1	f	not type material	f	GCA_012030925.1	d__Bacteria;p__Nitrospirae;c__Nitrospira;o__Nitrospirales;f__Nitrospiraceae;g__Nitrospira;s__	Contig	South Africa: Schoenmakerskop		SU_4_4	Eukaryota;Amorphea;Obazoa;Opisthokonta;Holozoa;Choanozoa;Metazoa;Animalia;BCP clade;Bilateria;Protostomia;Ecdysozoa;Arthropoda;Hexapoda;Insecta;Pterygota;Neoptera;Coleoptera;Scirtoidea sp. UPOL RK0641
d__Bacteria;p__Nitrospirota;c__Nitrospiria;o__Nitrospirales;f__Nitrospiraceae;g__Nitrospira_F;s__Nitrospira_F sp902500755	GCA_902500755.1	Nitrospirota other study	Other	WWT	wastewater biofilm	94.94	2.73	181	0	87.7559	54.8664	3825427	GB_GCA_902500755.1	t	not type material	f	GCA_902500755.1	d__Bacteria;p__Nitrospirae;c__Nitrospira;o__Nitrospirales;f__Nitrospiraceae;g__Nitrospira;s__	Scaffold	none		Nitrospira sp. RBC001	none
d__Bacteria;p__Nitrospirota;c__Nitrospiria;o__Nitrospirales;f__Nitrospiraceae;g__Nitrospira_F;s__Nitrospira_F sp902500775	GCA_902500775.1	Nitrospirota other study	Other	WWT	wastewater biofilm	95.85	2.73	181	0	86.1358	54.5045	4531683	GB_GCA_902500775.1	t	not type material	f	GCA_902500775.1	d__Bacteria;p__Nitrospirae;c__Nitrospira;o__Nitrospirales;f__Nitrospiraceae;g__Nitrospira;s__	Scaffold	none		Nitrospira sp. RBC069	none
d__Bacteria;p__Nitrospirota;c__Nitrospiria;o__Nitrospirales;f__Nitrospiraceae;g__Nitrospira_F;s__Nitrospira_F sp902500805	GCA_902500805.1	Nitrospirota other study	Other	WWT	wastewater biofilm	94.03	2.27	181	0	87.3003	55.1908	4315314	GB_GCA_902500805.1	t	not type material	f	GCA_902500805.1	d__Bacteria;p__Nitrospirae;c__Nitrospira;o__Nitrospirales;f__Nitrospiraceae;g__Nitrospira;s__	Scaffold	none		Nitrospira sp. RBC100	none
d__Bacteria;p__Nitrospirota;c__Nitrospiria;o__Nitrospirales;f__Nitrospiraceae;g__Nitrospira_F;s__Nitrospira_F sp902500825	GCA_902500825.1	Nitrospirota other study	Other	WWT	wastewater biofilm	94.94	2.83	181	0	87.8479	54.9568	3785413	GB_GCA_902500825.1	t	not type material	f	GCA_902500825.1	d__Bacteria;p__Nitrospirae;c__Nitrospira;o__Nitrospirales;f__Nitrospiraceae;g__Nitrospira;s__	Scaffold	none		Nitrospira sp. RBC093	none
d__Bacteria;p__Nitrospirota;c__Nitrospiria;o__Nitrospirales;f__Nitrospiraceae;g__Nitrospira_F;s__Nitrospira_F sp919902665	GCA_919902665.1	Nitrospirota other study	Aquifer	Subsurface_terrestrial_aquifer	unknown	94.89	3.08	181	0	87.8872	55.2382	3561934	GB_GCA_919902665.1	t	not type material	f	GCA_919902665.1	d__Bacteria;p__Nitrospirae;c__Nitrospira;o__Nitrospirales;f__Nitrospiraceae;g__;s__	Scaffold	none	Germany	Hainich-H41-bin216-1	none
d__Bacteria;p__Nitrospirota;c__Nitrospiria;o__Nitrospirales;f__Nitrospiraceae;g__NS-7;s__NS-7 sp005877775	GCA_005877775.1	Nitrospirota other study	Other	Unknown	temperate grassland biome	95.35	3.64	181	25	87.215	58.4998	3063331	GB_GCA_005877775.1	t	not type material	f	GCA_005877775.1	d__Bacteria;p__Nitrospirae;c__;o__;f__;g__;s__	Scaffold	USA: Angelo Coast Range Reserve; CA		NS_7	none
d__Bacteria;p__Nitrospirota;c__Nitrospiria;o__Nitrospirales;f__Nitrospiraceae;g__NS-7;s__NS-7 sp020028195	GCA_020028015.1	Nitrospirota other study	Other	River	river sediment	80.4	3.65	181	50	89.3142	59.0504	2191281	GB_GCA_020028195.1	f	not type material	f	GCA_020028015.1	d__Bacteria;p__Nitrospirae;c__;o__;f__;g__;s__	Contig	USA:Columbia River; Washington; USA		CR_Sed_300A_bin.26	none
d__Bacteria;p__Nitrospirota;c__Nitrospiria;o__Nitrospirales;f__Nitrospiraceae;g__NS-7;s__NS-7 sp020028195	GCA_020028155.1	Nitrospirota other study	Other	River	river sediment	81.31	2.73	181	0	88.7369	58.9609	2387426	GB_GCA_020028195.1	f	not type material	f	GCA_020028155.1	d__Bacteria;p__Nitrospirae;c__;o__;f__;g__;s__	Contig	USA:Columbia River; Washington; USA		CR_Sed_300A_bin.31	Bacteria;Nitrospirota;Nitrospiria;Nitrospirales;Nitrospiraceae;Nitrospira;uncultured bacterium
d__Bacteria;p__Nitrospirota;c__Nitrospiria;o__Nitrospirales;f__Nitrospiraceae;g__NS-7;s__NS-7 sp020028195	GCA_020028195.1	Nitrospirota other study	Other	River	river sediment	86.31	2.73	181	0	89.1463	59.0642	2202383	GB_GCA_020028195.1	t	not type material	f	GCA_020028195.1	d__Bacteria;p__Nitrospirae;c__;o__;f__;g__;s__	Contig	USA:Columbia River; Washington; USA		CR_Sed_300A_bin.33	none
d__Bacteria;p__Nitrospirota;c__Nitrospiria;o__Nitrospirales;f__Nitrospiraceae;g__NS-7;s__NS-7 sp020028195	GCA_020028225.1	Nitrospirota other study	Other	River	river sediment	77.67	2.73	181	33.33	89.188	58.8414	1981069	GB_GCA_020028195.1	f	not type material	f	GCA_020028225.1	d__Bacteria;p__Nitrospirae;c__;o__;f__;g__;s__	Contig	USA:Columbia River; Washington; USA		CR_Sed_300A_bin.34	none
d__Bacteria;p__Nitrospirota;c__Nitrospiria;o__Nitrospirales;f__Nitrospiraceae;g__NS-7;s__NS-7 sp020028195	GCA_020028215.1	Nitrospirota other study	Other	River	river sediment	80.67	4.19	181	14.29	89.3841	59.0326	1880818	GB_GCA_020028195.1	f	not type material	f	GCA_020028215.1	d__Bacteria;p__Nitrospirae;c__;o__;f__;g__;s__	Contig	USA:Columbia River; Washington; USA		CR_Sed_300A_bin.35	none
d__Bacteria;p__Nitrospirota;c__Nitrospiria;o__Nitrospirales;f__Nitrospiraceae;g__NS-7;s__NS-7 sp020028195	GCA_020028275.1	Nitrospirota other study	Other	River	river sediment	77.22	3.69	181	40	88.8434	59.0454	2052516	GB_GCA_020028195.1	f	not type material	f	GCA_020028275.1	d__Bacteria;p__Nitrospirae;c__;o__;f__;g__;s__	Contig	USA:Columbia River; Washington; USA		CR_Sed_300A_bin.37	none
d__Bacteria;p__Nitrospirota;c__Nitrospiria;o__Nitrospirales;f__Nitrospiraceae;g__NS-7;s__NS-7 sp020028195	GCA_020028675.1	Nitrospirota other study	Other	River	river sediment	81.31	4.55	181	40	88.9469	59.1139	1820293	GB_GCA_020028195.1	f	not type material	f	GCA_020028675.1	d__Bacteria;p__Nitrospirae;c__;o__;f__;g__;s__	Contig	USA:Columbia River; Washington; USA		CR_Sed_300A_bin.55	none
d__Bacteria;p__Nitrospirota;c__Nitrospiria;o__Nitrospirales;f__Nitrospiraceae;g__NS-7;s__NS-7 sp020028195	GCA_020028715.1	Nitrospirota other study	Other	River	river sediment	79.49	2.17	181	25	88.876	58.9986	2092345	GB_GCA_020028195.1	f	not type material	f	GCA_020028715.1	d__Bacteria;p__Nitrospirae;c__;o__;f__;g__;s__	Contig	USA:Columbia River; Washington; USA		CR_Sed_300A_bin.56	none
d__Bacteria;p__Nitrospirota;c__Nitrospiria;o__Nitrospirales;f__Nitrospiraceae;g__NS-7;s__NS-7 sp020028195	GCA_020028755.1	Nitrospirota other study	Other	River	river sediment	84.03	4.73	181	50	89.3845	59.1398	1980430	GB_GCA_020028195.1	f	not type material	f	GCA_020028755.1	d__Bacteria;p__Nitrospirae;c__;o__;f__;g__;s__	Contig	USA:Columbia River; Washington; USA		CR_Sed_300A_bin.58	Bacteria;Nitrospirota;Nitrospiria;Nitrospirales;Nitrospiraceae;Nitrospira;Nitrospirae bacterium 13_2_20CM_2_62_8
d__Bacteria;p__Nitrospirota;c__Nitrospiria;o__Nitrospirales;f__Nitrospiraceae;g__NS-7;s__NS-7 sp020028195	GCA_020028735.1	Nitrospirota other study	Other	River	river sediment	82.22	3.82	181	60	89.3673	59.1176	1956304	GB_GCA_020028195.1	f	not type material	f	GCA_020028735.1	d__Bacteria;p__Nitrospirae;c__;o__;f__;g__;s__	Contig	USA:Columbia River; Washington; USA		CR_Sed_300A_bin.59	none
d__Bacteria;p__Nitrospirota;c__Nitrospiria;o__Nitrospirales;f__Nitrospiraceae;g__NS-7;s__NS-7 sp020028195	GCA_020028775.1	Nitrospirota other study	Other	River	river sediment	77.09	3.64	181	25	89.2478	59.0072	1829938	GB_GCA_020028195.1	f	not type material	f	GCA_020028775.1	d__Bacteria;p__Nitrospirae;c__;o__;f__;g__;s__	Contig	USA:Columbia River; Washington; USA		CR_Sed_300A_bin.61	Bacteria;Nitrospirota;Nitrospiria;Nitrospirales;Nitrospiraceae;Nitrospira;uncultured bacterium
d__Bacteria;p__Nitrospirota;c__Nitrospiria;o__Nitrospirales;f__Nitrospiraceae;g__NS-7;s__NS-7 sp020028195	GCA_020028815.1	Nitrospirota other study	Other	River	river sediment	76.18	3.64	181	25	89.2597	59.0361	1814829	GB_GCA_020028195.1	f	not type material	f	GCA_020028815.1	d__Bacteria;p__Nitrospirae;c__;o__;f__;g__;s__	Contig	USA:Columbia River; Washington; USA		CR_Sed_300A_bin.62	Bacteria;Nitrospirota;Nitrospiria;Nitrospirales;Nitrospiraceae;Nitrospira;uncultured bacterium
d__Bacteria;p__Nitrospirota;c__Nitrospiria;o__Nitrospirales;f__Nitrospiraceae;g__NS-7;s__NS-7 sp020028195	GCA_020028855.1	Nitrospirota other study	Other	River	river sediment	75.4	3.69	181	40	89.2893	59.0567	1803013	GB_GCA_020028195.1	f	not type material	f	GCA_020028855.1	d__Bacteria;p__Nitrospirae;c__;o__;f__;g__;s__	Contig	USA:Columbia River; Washington; USA		CR_Sed_300A_bin.63	none
d__Bacteria;p__Nitrospirota;c__Nitrospiria;o__Nitrospirales;f__Nitrospiraceae;g__NS-7;s__NS-7 sp020028195	GCA_020028875.1	Nitrospirota other study	Other	River	river sediment	74.1	4.14	181	16.67	89.0751	59.0167	2097265	GB_GCA_020028195.1	f	not type material	f	GCA_020028875.1	d__Bacteria;p__Nitrospirae;c__;o__;f__;g__;s__	Contig	USA:Columbia River; Washington; USA		CR_Sed_300A_bin.64	Bacteria;Nitrospirota;Nitrospiria;Nitrospirales;Nitrospiraceae;Nitrospira;uncultured bacterium
d__Bacteria;p__Nitrospirota;c__Nitrospiria;o__Nitrospirales;f__Nitrospiraceae;g__OMJK01;s__OMJK01 sp900299325	GCA_900299325.1	Nitrospirota other study	Other	Unknown	none	85.71	1.82	181	0	91.0702	61.5348	2170943	GB_GCA_900299325.1	t	not type material	f	GCA_900299325.1	d__Bacteria;p__Nitrospirae;c__Nitrospira;o__Nitrospirales;f__Nitrospiraceae;g__;s__	Contig	none		AM_1312	none
d__Bacteria;p__Nitrospirota;c__Nitrospiria;o__Nitrospirales;f__Nitrospiraceae;g__Palsa-1315;s__Palsa-1315 sp002737345	GCA_002737345.1	Nitrospirota other study	Other	Lake	water samples from two horizons (5 m and 20 m) were filtered through the net (size 27-um) and then filtered through nitrocellulose filters with a pore size of 0.22 um	91.31	0.91	181	0	89.4427	57.9227	1671164	GB_GCA_002737345.1	t	not type material	f	GCA_002737345.1	d__Bacteria;p__Nitrospirae;c__;o__;f__;g__;s__	Contig	Russia: Lake Baikal		Baikal-G1	Bacteria;Nitrospirota;Nitrospiria;Nitrospirales;Nitrospiraceae;Nitrospira;uncultured bacterium
d__Bacteria;p__Nitrospirota;c__Nitrospiria;o__Nitrospirales;f__Nitrospiraceae;g__Palsa-1315;s__Palsa-1315 sp002737345	GCA_003569385.1	Nitrospirota other study	Other	Lake	Lake freshwater	93.9	0.91	181	0	88.3317	57.5619	1798230	GB_GCA_002737345.1	f	not type material	f	GCA_003569385.1	d__Bacteria;p__Nitrospirae;c__;o__;f__;g__;s__	Contig	Japan:Shiga; Otsu; Lake Biwa		BD2	Bacteria;Nitrospirota;Nitrospiria;Nitrospirales;Nitrospiraceae;Nitrospira;uncultured bacterium
d__Bacteria;p__Nitrospirota;c__Nitrospiria;o__Nitrospirales;f__Nitrospiraceae;g__Palsa-1315;s__Palsa-1315 sp002737345	GCA_005793845.1	Nitrospirota other study	Other	Lake	freshwater	58.95	0.88	103	100	88.8324	57.6942	1601217	GB_GCA_002737345.1	f	not type material	f	GCA_005793845.1	d__Bacteria;p__Nitrospirae;c__Nitrospira;o__Nitrospirales;f__Nitrospiraceae;g__;s__	Contig	China: Fuxian Lake; Yuxi		F1-140-MAGs005	none
d__Bacteria;p__Nitrospirota;c__Nitrospiria;o__Nitrospirales;f__Nitrospiraceae;g__Palsa-1315;s__Palsa-1315 sp002737345	GCA_005788665.1	Nitrospirota other study	Other	Lake	freshwater	91.21	1.06	181	66.67	88.953	57.7449	1700542	GB_GCA_002737345.1	f	not type material	f	GCA_005788665.1	d__Bacteria;p__Nitrospirae;c__Nitrospira;o__Nitrospirales;f__Nitrospiraceae;g__;s__	Contig	China: Fuxian Lake; Yuxi		F1-20-MAGs162	none
d__Bacteria;p__Nitrospirota;c__Nitrospiria;o__Nitrospirales;f__Nitrospiraceae;g__Palsa-1315;s__Palsa-1315 sp002737345	GCA_005798745.1	Nitrospirota other study	Other	Lake	freshwater	87.34	1.82	181	50	89.3886	57.7593	1545241	GB_GCA_002737345.1	f	not type material	f	GCA_005798745.1	d__Bacteria;p__Nitrospirae;c__Nitrospira;o__Nitrospirales;f__Nitrospiraceae;g__;s__	Contig	China: Fuxian Lake; Yuxi		F1-60-MAGs160	none
d__Bacteria;p__Nitrospirota;c__Nitrospiria;o__Nitrospirales;f__Nitrospiraceae;g__Palsa-1315;s__Palsa-1315 sp002737345	GCA_014192195.1	Nitrospirota other study	Other	Lake	Lake freshwater	94.94	0.91	181	0	89.0277	57.5592	1842847	GB_GCA_002737345.1	f	not type material	f	GCA_014192195.1	d__Bacteria;p__Nitrospirae;c__;o__;f__;g__;s__	Scaffold	Japan:Shiga; Lake Biwa		LBMAG_Nitrospira_hypo.bin1	Bacteria;Nitrospirota;Nitrospiria;Nitrospirales;Nitrospiraceae;Nitrospira;uncultured bacterium
d__Bacteria;p__Nitrospirota;c__Nitrospiria;o__Nitrospirales;f__Nitrospiraceae;g__Palsa-1315;s__Palsa-1315 sp002737345	GCA_016106465.1	Nitrospirota other study	Other	Lake	freshwater lake	95.85	1.36	181	0	89.0007	57.7708	1746999	GB_GCA_002737345.1	f	not type material	f	GCA_016106465.1	d__Bacteria;p__Nitrospirae;c__Nitrospira;o__Nitrospirales;f__Nitrospiraceae;g__Nitrospira;s__	Contig	USA: Lake Michigan		MC12_S10_M_CONCOCT_025	Bacteria;Nitrospirota;Nitrospiria;Nitrospirales;Nitrospiraceae;Nitrospira;uncultured bacterium
d__Bacteria;p__Nitrospirota;c__Nitrospiria;o__Nitrospirales;f__Nitrospiraceae;g__Palsa-1315;s__Palsa-1315 sp002737345	GCA_013521025.1	Nitrospirota other study	Other	Lake	freshwater lake Midhypolimnion	95.85	0.91	181	0	88.898	57.7585	1785459	GB_GCA_002737345.1	f	not type material	f	GCA_013521025.1	d__Bacteria;p__Nitrospirae;c__Nitrospira;o__Nitrospirales;f__Nitrospiraceae;g__Nitrospira;s__	Contig	USA: Lake Ontario		MC14_S12_M_CONCOCT_129	Bacteria;Nitrospirota;Nitrospiria;Nitrospirales;Nitrospiraceae;Nitrospira;uncultured bacterium
d__Bacteria;p__Nitrospirota;c__Nitrospiria;o__Nitrospirales;f__Nitrospiraceae;g__Palsa-1315;s__Palsa-1315 sp002737345	GCA_016106505.1	Nitrospirota other study	Other	Lake	freshwater lake	95.85	0.91	181	0	89.0298	57.7611	1770127	GB_GCA_002737345.1	f	not type material	f	GCA_016106505.1	d__Bacteria;p__Nitrospirae;c__Nitrospira;o__Nitrospirales;f__Nitrospiraceae;g__Nitrospira;s__	Contig	USA: Lake Superior		MC17_S15_bin_99	Bacteria;Nitrospirota;Nitrospiria;Nitrospirales;Nitrospiraceae;Nitrospira;uncultured bacterium
d__Bacteria;p__Nitrospirota;c__Nitrospiria;o__Nitrospirales;f__Nitrospiraceae;g__Palsa-1315;s__Palsa-1315 sp002737345	GCA_016106435.1	Nitrospirota other study	Other	Lake	freshwater lake	94.66	1.09	181	0	89.1817	57.7615	1668188	GB_GCA_002737345.1	f	not type material	f	GCA_016106435.1	d__Bacteria;p__Nitrospirae;c__Nitrospira;o__Nitrospirales;f__Nitrospiraceae;g__Nitrospira;s__	Contig	USA: Lake Huron		MC9_S7_M_Binsanity_088	Bacteria;Nitrospirota;Nitrospiria;Nitrospirales;Nitrospiraceae;Nitrospira;uncultured bacterium
d__Bacteria;p__Nitrospirota;c__Nitrospiria;o__Nitrospirales;f__Nitrospiraceae;g__Palsa-1315;s__Palsa-1315 sp002737345	GCA_016106475.1	Nitrospirota other study	Other	Lake	freshwater lake	94.94	0.91	181	0	88.7935	57.7423	1749620	GB_GCA_002737345.1	f	not type material	f	GCA_016106475.1	d__Bacteria;p__Nitrospirae;c__Nitrospira;o__Nitrospirales;f__Nitrospiraceae;g__Nitrospira;s__	Contig	USA: Lake Ontario		ON33M_5M_Binsanity_131	Bacteria;Nitrospirota;Nitrospiria;Nitrospirales;Nitrospiraceae;Nitrospira;uncultured bacterium
d__Bacteria;p__Nitrospirota;c__Nitrospiria;o__Nitrospirales;f__Nitrospiraceae;g__Palsa-1315;s__Palsa-1315 sp002737345	GCA_016106515.1	Nitrospirota other study	Other	Lake	freshwater lake	95.85	0.91	181	0	88.9403	57.7556	1770151	GB_GCA_002737345.1	f	not type material	f	GCA_016106515.1	d__Bacteria;p__Nitrospirae;c__Nitrospira;o__Nitrospirales;f__Nitrospiraceae;g__Nitrospira;s__	Contig	USA: Lake Superior		SU08M_6M_Binsanity_100	Bacteria;Nitrospirota;Nitrospiria;Nitrospirales;Nitrospiraceae;Nitrospira;uncultured bacterium
d__Bacteria;p__Nitrospirota;c__Nitrospiria;o__Nitrospirales;f__Nitrospiraceae;g__Palsa-1315;s__Palsa-1315 sp002869885	GCA_002869885.2	Nitrospirota other study	Other	Other	rapid sand filter	92.09	2.73	181	0	85.408	56.122	2994827	GB_GCA_002869885.2	t	not type material	f	GCA_002869885.2	d__Bacteria;p__Nitrospirae;c__Nitrospira;o__Nitrospirales;f__Nitrospiraceae;g__Nitrospira;s__	Scaffold	Denmark		CG24C	none
d__Bacteria;p__Nitrospirota;c__Nitrospiria;o__Nitrospirales;f__Nitrospiraceae;g__Palsa-1315;s__Palsa-1315 sp002869885	GCA_005116825.1	Nitrospirota other study	Other	Other	rapid sand filter	95.85	2.73	181	0	85.8998	56.1909	2626242	GB_GCA_002869885.2	f	not type material	f	GCA_005116825.1	d__Bacteria;p__Nitrospirae;c__Nitrospira;o__Nitrospirales;f__Nitrospiraceae;g__Nitrospira;s__	Scaffold	Denmark		RSF7	none
d__Bacteria;p__Nitrospirota;c__Nitrospiria;o__Nitrospirales;f__Nitrospiraceae;g__Palsa-1315;s__Palsa-1315 sp002869895	GCA_002869895.2	Nitrospirota other study	Other	Other	rapid sand filter	93.98	4.09	181	0	85.3976	55.8378	3453425	GB_GCA_002869895.2	t	not type material	f	GCA_002869895.2	d__Bacteria;p__Nitrospirae;c__Nitrospira;o__Nitrospirales;f__Nitrospiraceae;g__Nitrospira;s__	Scaffold	Denmark		CG24E	none
d__Bacteria;p__Nitrospirota;c__Nitrospiria;o__Nitrospirales;f__Nitrospiraceae;g__Palsa-1315;s__Palsa-1315 sp002869925	GCA_002869925.2	Nitrospirota other study	Other	Other	rapid sand filter	94.03	2.73	181	0	84.9343	55.6811	3364916	GB_GCA_002869925.2	t	not type material	f	GCA_002869925.2	d__Bacteria;p__Nitrospirae;c__Nitrospira;o__Nitrospirales;f__Nitrospiraceae;g__Nitrospira;s__	Scaffold	Denmark		CG24A	Bacteria;Nitrospirota;Nitrospiria;Nitrospirales;Nitrospiraceae;Nitrospira;uncultured bacterium
d__Bacteria;p__Nitrospirota;c__Nitrospiria;o__Nitrospirales;f__Nitrospiraceae;g__Palsa-1315;s__Palsa-1315 sp003135435	GCA_003135435.1	Nitrospirota other study	Other	Soil	permafrost active layer soil	96.76	3.18	181	0	82.1125	56.9436	4337406	GB_GCA_003135435.1	t	not type material	f	GCA_003135435.1	d__Bacteria;p__Nitrospirae;c__Nitrospira;o__Nitrospirales;f__Nitrospiraceae;g__Nitrospira;s__	Scaffold	Sweden: Stordalen Mire		palsa_1310	none
d__Bacteria;p__Nitrospirota;c__Nitrospiria;o__Nitrospirales;f__Nitrospiraceae;g__Palsa-1315;s__Palsa-1315 sp003135435	GCA_003152135.1	Nitrospirota other study	Other	Soil	permafrost active layer soil	93.59	2.73	181	0	81.0573	56.7601	4462745	GB_GCA_003135435.1	f	not type material	f	GCA_003152135.1	d__Bacteria;p__Nitrospirae;c__Nitrospira;o__Nitrospirales;f__Nitrospiraceae;g__Nitrospira;s__	Scaffold	Sweden: Stordalen Mire		palsa_1315	none
d__Bacteria;p__Nitrospirota;c__Nitrospiria;o__Nitrospirales;f__Nitrospiraceae;g__Palsa-1315;s__Palsa-1315 sp005116775	GCA_005116775.1	Nitrospirota other study	Other	Other	rapid sand filter	77.14	1.82	181	50	86.5084	55.7491	2670838	GB_GCA_005116775.1	t	not type material	f	GCA_005116775.1	d__Bacteria;p__Nitrospirae;c__Nitrospira;o__Nitrospirales;f__Nitrospiraceae;g__Nitrospira;s__	Scaffold	Denmark		RSF48	none
d__Bacteria;p__Nitrospirota;c__Nitrospiria;o__Nitrospirales;f__Nitrospiraceae;g__Palsa-1315;s__Palsa-1315 sp005116815	GCA_013141215.1	Nitrospirota other study	Other	Other	Primary rapid sand filter	74.42	1.95	181	75	88.1024	56.7348	2602885	GB_GCA_005116815.1	f	not type material	f	GCA_013141215.1	d__Bacteria;p__Nitrospirae;c__Nitrospira;o__Nitrospirales;f__Nitrospiraceae;g__Nitrospira;s__	Contig	Netherlands		P-RSF-IL-22	Bacteria;Nitrospirota;Nitrospiria;Nitrospirales;Nitrospiraceae;Nitrospira;uncultured bacterium
d__Bacteria;p__Nitrospirota;c__Nitrospiria;o__Nitrospirales;f__Nitrospiraceae;g__Palsa-1315;s__Palsa-1315 sp005116815	GCA_005116815.1	Nitrospirota other study	Other	Other	rapid sand filter	80.85	1.82	181	0	87.9181	57.3341	1973679	GB_GCA_005116815.1	t	not type material	f	GCA_005116815.1	d__Bacteria;p__Nitrospirae;c__Nitrospira;o__Nitrospirales;f__Nitrospiraceae;g__Nitrospira;s__	Scaffold	Denmark		RSF8	Bacteria;Nitrospirota;Nitrospiria;Nitrospirales;Nitrospiraceae;Nitrospira;uncultured bacterium
d__Bacteria;p__Nitrospirota;c__Nitrospiria;o__Nitrospirales;f__Nitrospiraceae;g__Palsa-1315;s__Palsa-1315 sp005116835	GCA_005116835.1	Nitrospirota other study	Other	Other	rapid sand filter	95.85	3.18	181	0	85.6529	55.5569	3939676	GB_GCA_005116835.1	t	not type material	f	GCA_005116835.1	d__Bacteria;p__Nitrospirae;c__Nitrospira;o__Nitrospirales;f__Nitrospiraceae;g__Nitrospira;s__	Scaffold	Denmark		RSF3	none
d__Bacteria;p__Nitrospirota;c__Nitrospiria;o__Nitrospirales;f__Nitrospiraceae;g__Palsa-1315;s__Palsa-1315 sp005116835	GCA_013140535.1	Nitrospirota other study	Other	Other	Wall biofilm	88.52	5	181	28.57	86.2395	55.6685	3547636	GB_GCA_005116835.1	f	not type material	f	GCA_013140535.1	d__Bacteria;p__Nitrospirae;c__Nitrospira;o__Nitrospirales;f__Nitrospiraceae;g__Nitrospira;s__	Contig	Netherlands		WB-IL-16	none
d__Bacteria;p__Nitrospirota;c__Nitrospiria;o__Nitrospirales;f__Nitrospiraceae;g__Palsa-1315;s__Palsa-1315 sp005116885	GCA_919901595.1	Nitrospirota other study	Aquifer	Subsurface_terrestrial_aquifer	unknown	96.53	1.82	181	0	85.4058	55.3558	3777348	GB_GCA_005116885.1	f	not type material	f	GCA_919901595.1	d__Bacteria;p__Nitrospirae;c__Nitrospira;o__Nitrospirales;f__Nitrospiraceae;g__;s__	Scaffold	none	Germany	Hainich-H41-bin006-1	none
d__Bacteria;p__Nitrospirota;c__Nitrospiria;o__Nitrospirales;f__Nitrospiraceae;g__Palsa-1315;s__Palsa-1315 sp005116885	GCA_919902055.1	Nitrospirota other study	Aquifer	Subsurface_terrestrial_aquifer	unknown	86.99	1.82	181	0	84.9124	55.3358	3293627	GB_GCA_005116885.1	f	not type material	f	GCA_919902055.1	d__Bacteria;p__Nitrospirae;c__Nitrospira;o__;f__;g__;s__	Scaffold	none	Germany	Hainich-H51-bin251-1	none
d__Bacteria;p__Nitrospirota;c__Nitrospiria;o__Nitrospirales;f__Nitrospiraceae;g__Palsa-1315;s__Palsa-1315 sp005116885	GCA_005116885.1	Nitrospirota other study	Other	Other	rapid sand filter	92.92	0.91	181	0	83.8434	55.4278	3186592	GB_GCA_005116885.1	t	not type material	f	GCA_005116885.1	d__Bacteria;p__Nitrospirae;c__Nitrospira;o__Nitrospirales;f__Nitrospiraceae;g__Nitrospira;s__	Scaffold	Denmark		RSF6	none
d__Bacteria;p__Nitrospirota;c__Nitrospiria;o__Nitrospirales;f__Nitrospiraceae;g__Palsa-1315;s__Palsa-1315 sp005116945	GCA_005116945.1	Nitrospirota other study	Other	Other	rapid sand filter	81.02	3.64	181	0	84.0894	55.4903	3393310	GB_GCA_005116945.1	t	not type material	f	GCA_005116945.1	d__Bacteria;p__Nitrospirae;c__Nitrospira;o__Nitrospirales;f__Nitrospiraceae;g__Nitrospira;s__	Scaffold	Denmark		RSF11	none
d__Bacteria;p__Nitrospirota;c__Nitrospiria;o__Nitrospirales;f__Nitrospiraceae;g__Palsa-1315;s__Palsa-1315 sp005239475	GCA_005239475.1	Nitrospirota other study	Aquifer	Subsurface_terrestrial_aquifer	aquifer adjacent to the Colorado River	91.36	2.73	181	33.33	83.9815	57.0667	3557573	GB_GCA_005239475.1	t	not type material	f	GCA_005239475.1	d__Bacteria;p__Nitrospirae;c__Nitrospira;o__Nitrospirales;f__Nitrospiraceae;g__Nitrospira;s__	Scaffold	USA: Rifle; Colorado		RCB	none
d__Bacteria;p__Nitrospirota;c__Nitrospiria;o__Nitrospirales;f__Nitrospiraceae;g__Palsa-1315;s__Palsa-1315 sp005800255	GCA_005800255.1	Nitrospirota other study	Other	Lake	freshwater	69.3	0	103	0	89.8441	59.3447	1493411	GB_GCA_005800255.1	t	not type material	f	GCA_005800255.1	d__Bacteria;p__Nitrospirae;c__Nitrospira;o__Nitrospirales;f__Nitrospiraceae;g__;s__	Contig	China: Fuxian Lake; Yuxi		F1-60-MAGs111	none
d__Bacteria;p__Nitrospirota;c__Nitrospiria;o__Nitrospirales;f__Nitrospiraceae;g__Palsa-1315;s__Palsa-1315 sp005877535	GCA_005877535.1	Nitrospirota other study	Other	Unknown	temperate grassland biome	73.33	1.02	181	66.67	83.9326	56.3184	2325461	GB_GCA_005877535.1	t	not type material	f	GCA_005877535.1	d__Bacteria;p__Nitrospirae;c__;o__;f__;g__;s__	Scaffold	USA: Angelo Coast Range Reserve; CA		NS_10	none
d__Bacteria;p__Nitrospirota;c__Nitrospiria;o__Nitrospirales;f__Nitrospiraceae;g__Palsa-1315;s__Palsa-1315 sp005887945	GCA_005887945.1	Nitrospirota other study	Other	Unknown	temperate grassland biome	90.91	2.73	181	0	82.9152	56.7348	3545157	GB_GCA_005887945.1	t	not type material	f	GCA_005887945.1	d__Bacteria;p__Nitrospirae;c__;o__;f__;g__;s__	Scaffold	USA: Angelo Coast Range Reserve; CA		NS_9	none
d__Bacteria;p__Nitrospirota;c__Nitrospiria;o__Nitrospirales;f__Nitrospiraceae;g__Palsa-1315;s__Palsa-1315 sp009885705	GCA_009885705.1	Nitrospirota other study	Other	Lake	sediment	91.31	3.82	181	20	88.5395	57.2547	2736807	GB_GCA_009885705.1	t	not type material	f	GCA_009885705.1	d__Bacteria;p__Nitrospirae;c__Nitrospira;o__Nitrospirales;f__Nitrospiraceae;g__Nitrospira;s__	Contig	Canada: Lake Hazen		Bin_54_10	none
d__Bacteria;p__Nitrospirota;c__Nitrospiria;o__Nitrospirales;f__Nitrospiraceae;g__Palsa-1315;s__Palsa-1315 sp011391455	GCA_011391455.1	Nitrospirota other study	Other	Lake	Tibetan lacustrine sediment	67.44	0.05	181	0	87.0924	56.1881	2049565	GB_GCA_011391455.1	t	not type material	f	GCA_011391455.1	d__Bacteria;p__Nitrospirae;c__Nitrospira;o__Nitrospirales;f__Nitrospiraceae;g__;s__	Contig	China: Tataling River		S06.Bin014	none
d__Bacteria;p__Nitrospirota;c__Nitrospiria;o__Nitrospirales;f__Nitrospiraceae;g__Palsa-1315;s__Palsa-1315 sp013140715	GCA_013140715.1	Nitrospirota other study	Other	Other	Wall biofilm	96.76	3.18	181	25	86.5554	55.4638	3581610	GB_GCA_013140715.1	t	not type material	f	GCA_013140715.1	d__Bacteria;p__Nitrospirae;c__Nitrospira;o__Nitrospirales;f__Nitrospiraceae;g__;s__	Contig	Netherlands		WB-IL-04	Bacteria;Nitrospirota;Nitrospiria;Nitrospirales;Nitrospiraceae;Nitrospira;uncultured Nitrospira sp.
d__Bacteria;p__Nitrospirota;c__Nitrospiria;o__Nitrospirales;f__Nitrospiraceae;g__Palsa-1315;s__Palsa-1315 sp013388555	GCA_013388555.1	Nitrospirota other study	Other	Hot_spring	hot spring sediment	93.88	4.14	181	33.33	86.3476	56.0184	3521690	GB_GCA_013388555.1	t	not type material	f	GCA_013388555.1	d__Bacteria;p__Nitrospirae;c__;o__;f__;g__;s__	Contig	Canada: Liard River		L.E.N.18	Bacteria;Nitrospirota;Nitrospiria;Nitrospirales;Nitrospiraceae;Nitrospira;uncultured Nitrospira sp.
d__Bacteria;p__Nitrospirota;c__Nitrospiria;o__Nitrospirales;f__Nitrospiraceae;g__Palsa-1315;s__Palsa-1315 sp014379455	GCA_014379455.1	Nitrospirota other study	Other	Soil	glacier surface soil	90.85	3.99	181	0	84.494	55.6834	3733159	GB_GCA_014379455.1	t	not type material	f	GCA_014379455.1	d__Bacteria;p__Nitrospirae;c__Nitrospira;o__Nitrospirales;f__Nitrospiraceae;g__;s__	Contig	Greenland: the Little Firn glacier in the Knuths Fjeld		ES-bin-41	Bacteria;Nitrospirota;Nitrospiria;Nitrospirales;Nitrospiraceae;Nitrospira;uncultured bacterium
d__Bacteria;p__Nitrospirota;c__Nitrospiria;o__Nitrospirales;f__Nitrospiraceae;g__Palsa-1315;s__Palsa-1315 sp016200355	GCA_016200355.1	Nitrospirota other study	Aquifer	Subsurface_terrestrial_aquifer	groundwater	91.52	3.64	181	0	86.494	56.1104	2944264	GB_GCA_016200355.1	t	not type material	f	GCA_016200355.1	d__Bacteria;p__Nitrospirae;c__;o__;f__;g__;s__	Scaffold	USA: California; Calistoga		NC_groundwater_1033_Pr1_S-0.65um_56_10	none
d__Bacteria;p__Nitrospirota;c__Nitrospiria;o__Nitrospirales;f__Nitrospiraceae;g__Palsa-1315;s__Palsa-1315 sp016219645	GCA_016219645.1	Nitrospirota other study	Aquifer	Subsurface_terrestrial_aquifer	groundwater	96.76	3.18	181	0	86.4663	56.0661	3648813	GB_GCA_016219645.1	t	not type material	f	GCA_016219645.1	d__Bacteria;p__Nitrospirae;c__;o__;f__;g__;s__	Scaffold	USA: California; Middletown		NC_groundwater_1886_Pr3_B-0.1um_56_60	none
d__Bacteria;p__Nitrospirota;c__Nitrospiria;o__Nitrospirales;f__Nitrospiraceae;g__Palsa-1315;s__Palsa-1315 sp016219645	GCA_016880205.1	Nitrospirota other study	Other	River	sediment from a natural stream that has been contaminated with Hg from upstream sources	82.94	3.36	181	28.57	87.2765	56.3455	2466425	GB_GCA_016219645.1	f	not type material	f	GCA_016880205.1	d__Bacteria;p__Nitrospirae;c__Nitrospira;o__Nitrospirales;f__Nitrospiraceae;g__Nitrospira;s__	Contig	USA: Oak Ridge National Lab East Fork Poplar Creek (EFPC) study site		EFPC_84	none
d__Bacteria;p__Nitrospirota;c__Nitrospiria;o__Nitrospirales;f__Nitrospiraceae;g__Palsa-1315;s__Palsa-1315 sp018971525	GCA_018971525.1	Nitrospirota other study	Other	Mine_associated	rare earth elements-acid mine drainage (REEs-AMD) contaminated river water	96.76	3.64	181	0	85.483	57.4128	4376709	GB_GCA_018971525.1	t	not type material	f	GCA_018971525.1	d__Bacteria;p__Nitrospirae;c__;o__;f__;g__;s__	Contig	China: Jiangxi		REEB81	Bacteria;Nitrospirota;Nitrospiria;Nitrospirales;Nitrospiraceae;Nitrospira;uncultured Nitrospiraceae bacterium
d__Bacteria;p__Nitrospirota;c__Nitrospiria;o__Nitrospirales;f__Nitrospiraceae;g__Palsa-1315;s__Palsa-1315 sp945865525	GCA_022117435.1	Nitrospirota other study	Other	Lake	Hypolimnion	73.35	4.65	181	40	89.9835	56.4179	1666054	GB_GCA_945865525.1	f	not type material	f	GCA_022117435.1	d__Bacteria;p__Nitrospirae;c__Nitrospira;o__Nitrospirales;f__Nitrospiraceae;g__Nitrospira;s__	Contig	Germany: Lake Constance		NOB-LC32	Bacteria;Actinobacteriota;Acidimicrobiia;Microtrichales;Ilumatobacteraceae;CL500-29 marine group;uncultured actinobacterium
d__Bacteria;p__Nitrospirota;c__Nitrospiria;o__Nitrospirales;f__Nitrospiraceae;g__Palsa-1315;s__Palsa-1315 sp945865525	GCA_945865525.1	Nitrospirota other study	Other	Lake	Freshwater lake	92.11	1.82	181	0	89.5699	56.5237	1808647	GB_GCA_945865525.1	t	not type material	f	GCA_945865525.1	d__Bacteria;p__Nitrospirae;c__Nitrospira;o__Nitrospirales;f__Nitrospiraceae;g__Nitrospira;s__Nitrospira lenta	Contig	none		TH-08apr19-120	Bacteria;Nitrospirota;Nitrospiria;Nitrospirales;Nitrospiraceae;Nitrospira;uncultured bacterium
d__Bacteria;p__Nitrospirota;c__Nitrospiria;o__Nitrospirales;f__Nitrospiraceae;g__Palsa-1315;s__Palsa-1315 sp945905765	GCA_945905765.1	Nitrospirota other study	Other	Lake	Freshwater lake	90.4	1.82	181	0	88.9881	58.5167	2334843	GB_GCA_945905765.1	t	not type material	f	GCA_945905765.1	d__Bacteria;p__Nitrospirae;c__Nitrospira;o__Nitrospirales;f__Nitrospiraceae;g__Nitrospira;s__Nitrospira lenta	Contig	none		ZH-03apr19-105	Bacteria;Gemmatimonadota;Gemmatimonadetes;Gemmatimonadales;Gemmatimonadaceae;Gemmatimonas;Gemmatimonas aurantiaca T-27
d__Bacteria;p__Nitrospirota;c__Nitrospiria;o__Nitrospirales;f__Nitrospiraceae;g__Palsa-1315;s__Palsa-1315 sp945906715	GCA_945906715.1	Nitrospirota other study	Other	Lake	Freshwater lake	75.92	4.15	181	33.33	86.0446	56.2464	2664942	GB_GCA_945906715.1	t	not type material	f	GCA_945906715.1	d__Bacteria;p__Nitrospirae;c__Nitrospira;o__Nitrospirales;f__Nitrospiraceae;g__Nitrospira;s__Nitrospira lenta	Contig	none		TH-11nov19-88	none
d__Bacteria;p__Nitrospirota;c__Nitrospiria;o__Nitrospirales;f__Nitrospiraceae;g__RSF151;s__RSF151 sp005116795	GCA_005116795.1	Nitrospirota other study	Other	Other	rapid sand filter	70.15	0.91	181	0	88.7087	61.589	2638145	GB_GCA_005116795.1	t	not type material	f	GCA_005116795.1	d__Bacteria;p__Nitrospirae;c__Nitrospira;o__Nitrospirales;f__Nitrospiraceae;g__Nitrospira;s__	Scaffold	Denmark		RSF151	none
d__Bacteria;p__Nitrospirota;c__Nitrospiria;o__Nitrospirales;f__Nitrospiraceae;g__RSF151;s__RSF151 sp016235225	GCA_016235225.1	Nitrospirota other study	Aquifer	Subsurface_terrestrial_aquifer	groundwater	76.97	2.27	181	0	86.4059	61.2657	2337009	GB_GCA_016235225.1	t	not type material	f	GCA_016235225.1	d__Bacteria;p__Nitrospirae;c__;o__;f__;g__;s__	Scaffold	USA: California; Middletown		NC_groundwater_1887_Pr3_B-0.1um_61_7	none
d__Bacteria;p__Nitrospirota;c__Nitrospiria;o__Nitrospirales;f__Nitrospiraceae;g__SCVQ01;s__SCVQ01 sp004296865	GCA_004296865.1	Nitrospirota other study	Aquifer	Subsurface_terrestrial_aquifer	groundwater	93.58	4.8	181	20	89.5036	61.632	2711460	GB_GCA_004296865.1	t	not type material	f	GCA_004296865.1	d__Bacteria;p__Nitrospirae;c__;o__;f__;g__;s__	Contig	USA: Tennessee		GW928_bin.19	Bacteria;Nitrospirota;Nitrospiria;Nitrospirales;Nitrospiraceae;Nitrospira;uncultured Nitrospirales bacterium
d__Bacteria;p__Nitrospirota;c__Nitrospiria;o__Nitrospirales;f__Nitrospiraceae;g__SCVQ01;s__SCVQ01 sp016201805	GCA_016201805.1	Nitrospirota other study	Aquifer	Subsurface_terrestrial_aquifer	groundwater	69.94	1.82	181	50	89.1585	61.3724	1485961	GB_GCA_016201805.1	t	not type material	f	GCA_016201805.1	d__Bacteria;p__Nitrospirae;c__;o__;f__;g__;s__	Contig	USA: California; Calistoga		NC_groundwater_957_Pr1_S-0.2um_61_41	none
d__Bacteria;p__Nitrospirota;c__Nitrospiria;o__Nitrospirales;f__Nitrospiraceae;g__SCVQ01;s__SCVQ01 sp016873525	GCA_016873525.1	Nitrospirota other study	Other	Lake	freshwater lake	86.81	2.73	181	0	88.446	62.1164	2290438	GB_GCA_016873525.1	t	not type material	f	GCA_016873525.1	d__Bacteria;p__Nitrospirae;c__Nitrospira;o__Nitrospirales;f__Nitrospiraceae;g__Nitrospira;s__	Contig	Tanzania: Lake Tanganyika; Mahale		M_DeepCast_65m_m2_186	none
d__Bacteria;p__Nitrospirota;c__Nitrospiria;o__Nitrospirales;f__Nitrospiraceae;g__SYGV01;s__SYGV01 sp004296885	GCA_004296885.1	Nitrospirota other study	Aquifer	Subsurface_terrestrial_aquifer	groundwater	96.76	3.64	181	25	89.7981	61.9673	3259612	GB_GCA_004296885.1	t	not type material	f	GCA_004296885.1	d__Bacteria;p__Nitrospirae;c__;o__;f__;g__;s__	Contig	USA: Tennessee		GW928_bin.16	Bacteria;Nitrospirota;Nitrospiria;Nitrospirales;Nitrospiraceae;Nitrospira;uncultured bacterium
d__Bacteria;p__Nitrospirota;c__Nitrospiria;o__Nitrospirales;f__Nitrospiraceae;g__SYGV01;s__SYGV01 sp005799365	GCA_005799365.1	Nitrospirota other study	Other	Lake	freshwater	71.05	1.75	103	100	89.2275	63.1691	1629470	GB_GCA_005799365.1	t	not type material	f	GCA_005799365.1	d__Bacteria;p__Nitrospirae;c__Nitrospira;o__Nitrospirales;f__Nitrospiraceae;g__;s__	Contig	China: Fuxian Lake; Yuxi		F1-60-MAGs110	none
d__Bacteria;p__Nitrospirota;c__Nitrospiria;o__Nitrospirales;f__Nitrospiraceae;g__SYGV01;s__SYGV01 sp016873495	GCA_016873495.1	Nitrospirota other study	Other	Lake	freshwater lake	96.76	2.73	181	0	90.0141	61.5004	3193853	GB_GCA_016873495.1	t	not type material	f	GCA_016873495.1	d__Bacteria;p__Nitrospirae;c__Nitrospira;o__Nitrospirales;f__Nitrospiraceae;g__Nitrospira;s__	Contig	Tanzania: Lake Tanganyika; Mahale		M_DeepCast_65m_m2_155	none
d__Bacteria;p__Nitrospirota;c__Nitrospiria;o__Nitrospirales;f__Nitrospiraceae;g__VGXF01;s__VGXF01 sp016873435	GCA_016873435.1	Nitrospirota other study	Other	Lake	freshwater lake	94.09	3.92	181	0	90.238	60.4398	1719115	GB_GCA_016873435.1	t	not type material	f	GCA_016873435.1	d__Bacteria;p__Nitrospirae;c__Nitrospira;o__Nitrospirales;f__Nitrospiraceae;g__Nitrospira;s__	Contig	Tanzania: Lake Tanganyika; Kigoma		K_Offshore_80m_m2_040	Bacteria;Nitrospirota;Nitrospiria;Nitrospirales;Nitrospiraceae;Nitrospira;uncultured bacterium
d__Bacteria;p__Nitrospirota;c__Nitrospiria;o__Nitrospirales;f__Nitrospiraceae;g__VGXG01;s__VGXG01 sp016873395	GCA_016873395.1	Nitrospirota other study	Other	Lake	freshwater lake	98.12	2.78	181	0	87.2483	61.5465	2337642	GB_GCA_016873395.1	t	not type material	f	GCA_016873395.1	d__Bacteria;p__Nitrospirae;c__Nitrospira;o__Nitrospirales;f__Nitrospiraceae;g__Nitrospira;s__	Contig	Tanzania: Lake Tanganyika; Kigoma		K_Offshore_80m_m2_121	none
d__Bacteria;p__Nitrospirota;c__Nitrospiria;o__Nitrospirales;f__NS-4;g__NS-11;s__NS-11 sp005877525	GCA_005877525.1	Nitrospirota other study	Other	Unknown	temperate grassland biome	69.58	0.91	181	100	89.3823	57.7314	1823362	GB_GCA_005877525.1	t	not type material	f	GCA_005877525.1	d__Bacteria;p__Nitrospirae;c__;o__;f__;g__;s__	Scaffold	USA: Angelo Coast Range Reserve; CA		NS_11	none
d__Bacteria;p__Nitrospirota;c__Nitrospiria;o__Nitrospirales;f__NS-4;g__NS-12;s__NS-12 sp005877505	GCA_005877505.1	Nitrospirota other study	Other	Unknown	temperate grassland biome	82.59	2.8	181	20	90.1387	62.4992	2169830	GB_GCA_005877505.1	t	not type material	f	GCA_005877505.1	d__Bacteria;p__Nitrospirae;c__;o__;f__;g__;s__	Scaffold	USA: Angelo Coast Range Reserve; CA		NS_12	Bacteria;Nitrospirota;Nitrospiria;Nitrospirales;Nitrospiraceae;Nitrospira;uncultured Nitrospira sp.
d__Bacteria;p__Nitrospirota;c__Nitrospiria;o__Nitrospirales;f__NS-4;g__NS-12;s__NS-12 sp005877565	GCA_005877565.1	Nitrospirota other study	Other	Unknown	temperate grassland biome	92.92	4.55	181	40	90.9402	62.1079	2227758	GB_GCA_005877565.1	t	not type material	f	GCA_005877565.1	d__Bacteria;p__Nitrospirae;c__;o__;f__;g__;s__	Scaffold	USA: Angelo Coast Range Reserve; CA		NS_8	Bacteria;Nitrospirota;Nitrospiria;Nitrospirales;Nitrospiraceae;Nitrospira;uncultured Nitrospira sp.
d__Bacteria;p__Nitrospirota;c__Nitrospiria;o__Nitrospirales;f__NS-4;g__NS-12;s__NS-12 sp005877615	GCA_005877615.1	Nitrospirota other study	Other	Unknown	temperate grassland biome	83.18	4.09	181	40	92.9551	63.0648	1820882	GB_GCA_005877615.1	t	not type material	f	GCA_005877615.1	d__Bacteria;p__Nitrospirae;c__;o__;f__;g__;s__	Contig	USA: Angelo Coast Range Reserve; CA		NS_1	none
d__Bacteria;p__Nitrospirota;c__Nitrospiria;o__Nitrospirales;f__NS-4;g__NS-4;s__NS-4 sp005877815	GCA_005877815.1	Nitrospirota other study	Other	Unknown	temperate grassland biome	86.76	2.73	181	0	89.6415	58.0236	2646610	GB_GCA_005877815.1	t	not type material	f	GCA_005877815.1	d__Bacteria;p__Nitrospirae;c__;o__;f__;g__;s__	Scaffold	USA: Angelo Coast Range Reserve; CA		NS_4	Bacteria;Nitrospirota;Nitrospiria;Nitrospirales;Nitrospiraceae;Nitrospira;uncultured Nitrospiraceae bacterium
d__Bacteria;p__Nitrospirota;c__Nitrospiria;o__Nitrospirales;f__NS-4;g__SCTG01;s__SCTG01 sp004298335	GCA_004298335.1	Nitrospirota other study	Aquifer	Subsurface_terrestrial_aquifer	groundwater	96.76	3.92	181	0	91.7725	63.0083	2658979	GB_GCA_004298335.1	t	not type material	f	GCA_004298335.1	d__Bacteria;p__Nitrospirae;c__;o__;f__;g__;s__	Contig	USA: Tennessee		FW300_bin.52	Bacteria;Nitrospirota;Nitrospiria;Nitrospirales;Nitrospiraceae;Nitrospira;uncultured Nitrospira sp.
d__Bacteria;p__Nitrospirota;c__Nitrospiria;o__Nitrospirales;f__UBA2166;g__UBA2166;s__UBA2166 sp002328825	GCA_913046395.1	Nitrospirota other study	Other	Marine	marine metagenome	89.36	1.87	181	33.33	88.9985	46.1338	1955692	GB_GCA_002328825.1	f	not type material	f	GCA_913046395.1	d__Bacteria;p__Nitrospirae;c__Nitrospira;o__Nitrospirales;f__Nitrospiraceae;g__;s__	Contig	none		ERR599062_bin.35_MetaBAT_v2.12.1_MAG	none
d__Bacteria;p__Nitrospirota;c__Nitrospiria;o__Nitrospirales;f__UBA2166;g__UBA2166;s__UBA2166 sp002328825	GCA_002328825.1	Nitrospirota other study	Other	Unknown	saline water (ENVO:00002010); including plankton (ENVO:xxxxxxxx)	86.23	2.73	181	33.33	87.0705	45.9949	2071204	GB_GCA_002328825.1	t	not type material	f	GCA_002328825.1	d__Bacteria;p__Nitrospirae;c__Nitrospira;o__Nitrospirales;f__Nitrospiraceae;g__;s__	Scaffold	none		UBA2166	none
d__Bacteria;p__Nitrospirota;c__Nitrospiria;o__Nitrospirales;f__UBA2166;g__UBA2166;s__UBA2166 sp002726235	GCA_002726235.1	Nitrospirota other study	Other	Marine	marine water sample	83.68	1.82	181	50	89.6369	49.0952	1873240	GB_GCA_002726235.1	t	not type material	f	GCA_002726235.1	d__Bacteria;p__Nitrospirae;c__Nitrospira;o__Nitrospirales;f__Nitrospiraceae;g__;s__	Contig	Atlantic Ocean: South Atlantic Ocean		NP85	Bacteria;Nitrospirota;Nitrospiria;Nitrospirales;Nitrospiraceae;Nitrospira;uncultured Nitrospirae bacterium
d__Bacteria;p__Nitrospirota;c__Nitrospiria;o__Nitrospirales;f__UBA2166;g__UBA2166;s__UBA2166 sp012965905	GCA_015664745.1	Nitrospirota other study	Other	Hydrothermal	Kilo Moana Hydrothermal plume 60m	83.32	0.91	181	0	92.9829	52.4079	1778809	GB_GCA_012965905.1	f	not type material	f	GCA_015664745.1	d__Bacteria;p__Nitrospirae;c__Nitrospira;o__Nitrospirales;f__;g__;s__	Contig	Pacific Ocean: Lau Basin		SZUA-1196	none
d__Bacteria;p__Nitrospirota;c__Nitrospiria;o__Nitrospirales;f__UBA2166;g__UBA2166;s__UBA2166 sp012965905	GCA_015663555.1	Nitrospirota other study	Other	Hydrothermal	Tui Malila hydrothermal plume 10m	72.41	2.27	181	0	93.216	52.0762	1343484	GB_GCA_012965905.1	f	not type material	f	GCA_015663555.1	d__Bacteria;p__Nitrospirae;c__Nitrospira;o__Nitrospirales;f__;g__;s__	Contig	Pacific Ocean: Lau Basin		SZUA-1325	none
d__Bacteria;p__Nitrospirota;c__Nitrospiria;o__Nitrospirales;f__UBA2166;g__UBA2166;s__UBA2166 sp012965905	GCA_012965905.1	Nitrospirota other study	Other	Hydrothermal	Kilo Moana Hydrothermal plume 60m	84.99	1.52	181	40	92.5341	52.3285	1885625	GB_GCA_012965905.1	t	not type material	f	GCA_012965905.1	d__Bacteria;p__Nitrospirae;c__Nitrospira;o__Nitrospirales;f__;g__;s__	Scaffold	Pacific Ocean: Lau Basin		UWMA-0026	Bacteria;Nitrospirota;Nitrospiria;Nitrospirales;Nitrospiraceae;Nitrospira;hydrothermal vent metagenome
d__Bacteria;p__Nitrospirota;c__Nitrospiria;o__Nitrospirales;f__UBA2166;g__UBA2166;s__UBA2166 sp012965905	GCA_012963785.1	Nitrospirota other study	Other	Hydrothermal	Tui Malila hydrothermal plume 10m	79.58	0.91	181	0	93.0011	52.1363	1487068	GB_GCA_012965905.1	f	not type material	f	GCA_012963785.1	d__Bacteria;p__Nitrospirae;c__Nitrospira;o__Nitrospirales;f__;g__;s__	Scaffold	Pacific Ocean: Lau Basin		UWMA-0121	none
d__Bacteria;p__Nitrospirota;c__Nitrospiria;o__Nitrospirales;f__UBA8639;g__Bin75;s__Bin75 sp002238765	GCA_002238765.1	Nitrospirota other study	Other	Unknown	none	94.09	2.73	181	0	86.3577	56.2422	3038306	GB_GCA_002238765.1	t	not type material	f	GCA_002238765.1	d__Bacteria;p__Nitrospirae;c__Nitrospira;o__Nitrospirales;f__Nitrospiraceae;g__Nitrospira;s__	Contig	Slovenia: Marine Biology Station Piran		bin75	Bacteria;Nitrospirota;Nitrospiria;Nitrospirales;Nitrospiraceae;Nitrospira;uncultured bacterium
d__Bacteria;p__Nitrospirota;c__Nitrospiria;o__Nitrospirales;f__UBA8639;g__Bin75;s__Bin75 sp007570995	GCA_007570995.1	Nitrospirota other study	Other	Other	PNG CO2 seep-control site	83.96	0.91	181	0	88.9222	57.3438	1976489	GB_GCA_007570995.1	t	not type material	f	GCA_007570995.1	d__Bacteria;p__Nitrospirae;c__Nitrospira;o__Nitrospirales;f__;g__;s__	Contig	Papua New Guinea: D Entrecasteaux Islands		PNGst_C_binSS2	Bacteria;Nitrospirota;Nitrospiria;Nitrospirales;Nitrospiraceae;Nitrospira;uncultured bacterium
d__Bacteria;p__Nitrospirota;c__Nitrospiria;o__Nitrospirales;f__UBA8639;g__Bin75;s__Bin75 sp009840285	GCA_009840285.1	Nitrospirota other study	Other	Marine	none	95.45	3.86	181	20	88.7228	57.0825	2201017	GB_GCA_009840285.1	t	not type material	f	GCA_009840285.1	d__Bacteria;p__Nitrospirae;c__Nitrospira;o__Nitrospirales;f__Nitrospiraceae;g__Nitrospira;s__	Scaffold	Australia: Great Barrier Reef		SB0662_bin_26	Bacteria;Nitrospirota;Nitrospiria;Nitrospirales;Nitrospiraceae;Nitrospira;uncultured bacterium
d__Bacteria;p__Nitrospirota;c__Nitrospiria;o__Nitrospirales;f__UBA8639;g__Bin75;s__Bin75 sp009840285	GCA_009836985.1	Nitrospirota other study	Other	Marine	none	80.65	1.14	181	0	89.0247	57.2398	2000322	GB_GCA_009840285.1	f	not type material	f	GCA_009836985.1	d__Bacteria;p__Nitrospirae;c__Nitrospira;o__Nitrospirales;f__Nitrospiraceae;g__Nitrospira;s__	Scaffold	Australia: Great Barrier Reef		SB0666_bin_27	Bacteria;Nitrospirota;Nitrospiria;Nitrospirales;Nitrospiraceae;Nitrospira;uncultured bacterium
d__Bacteria;p__Nitrospirota;c__Nitrospiria;o__Nitrospirales;f__UBA8639;g__Bin75;s__Bin75 sp009842645	GCA_009841415.1	Nitrospirota other study	Other	Marine	none	91.72	1.59	181	0	87.1945	55.6251	2460544	GB_GCA_009842645.1	f	not type material	f	GCA_009841415.1	d__Bacteria;p__Nitrospirae;c__Nitrospira;o__Nitrospirales;f__Nitrospiraceae;g__Nitrospira;s__	Scaffold	Australia: Great Barrier Reef		SB0661_bin_20	none
d__Bacteria;p__Nitrospirota;c__Nitrospiria;o__Nitrospirales;f__UBA8639;g__Bin75;s__Bin75 sp009842645	GCA_009836145.1	Nitrospirota other study	Other	Marine	none	93.64	1.19	181	0	87.7965	56.1485	2248817	GB_GCA_009842645.1	f	not type material	f	GCA_009836145.1	d__Bacteria;p__Nitrospirae;c__Nitrospira;o__Nitrospirales;f__Nitrospiraceae;g__Nitrospira;s__	Scaffold	Australia: Great Barrier Reef		SB0667_bin_9	none
d__Bacteria;p__Nitrospirota;c__Nitrospiria;o__Nitrospirales;f__UBA8639;g__Bin75;s__Bin75 sp009842645	GCA_009844615.1	Nitrospirota other study	Other	Marine	none	92.34	1.14	181	0	87.4509	55.8332	2417217	GB_GCA_009842645.1	f	not type material	f	GCA_009844615.1	d__Bacteria;p__Nitrospirae;c__Nitrospira;o__Nitrospirales;f__Nitrospiraceae;g__Nitrospira;s__	Scaffold	Australia: Great Barrier Reef		SB0673_bin_12	none
d__Bacteria;p__Nitrospirota;c__Nitrospiria;o__Nitrospirales;f__UBA8639;g__Bin75;s__Bin75 sp009842645	GCA_009843795.1	Nitrospirota other study	Other	Marine	none	95.3	4.32	181	0	87.0843	55.6159	2533806	GB_GCA_009842645.1	f	not type material	f	GCA_009843795.1	d__Bacteria;p__Nitrospirae;c__Nitrospira;o__Nitrospirales;f__Nitrospiraceae;g__Nitrospira;s__	Scaffold	Australia: Great Barrier Reef		SB0675_bin_23	none
d__Bacteria;p__Nitrospirota;c__Nitrospiria;o__Nitrospirales;f__UBA8639;g__Bin75;s__Bin75 sp009842645	GCA_009842645.1	Nitrospirota other study	Other	Marine	none	95.71	2.5	181	0	86.8583	55.6359	2549912	GB_GCA_009842645.1	t	not type material	f	GCA_009842645.1	d__Bacteria;p__Nitrospirae;c__Nitrospira;o__Nitrospirales;f__Nitrospiraceae;g__Nitrospira;s__	Scaffold	Australia: Great Barrier Reef		SB0677_bin_15	Bacteria;Nitrospirota;Nitrospiria;Nitrospirales;Nitrospiraceae;Nitrospira;uncultured bacterium
d__Bacteria;p__Nitrospirota;c__Nitrospiria;o__Nitrospirales;f__UBA8639;g__Bin75;s__Bin75 sp011523385	GCA_011523385.1	Nitrospirota other study	Other	Sponge	coral reef sponge	98.64	3.86	181	0	88.361	56.7036	2506777	GB_GCA_011523385.1	t	not type material	f	GCA_011523385.1	d__Bacteria;p__Nitrospirae;c__Nitrospira;o__Nitrospirales;f__Nitrospiraceae;g__Nitrospira;s__	Scaffold	Australia: Great Barrier Reef; Magnetic Island; Geoffrey Bay		CO36405bin_1	Bacteria;Nitrospirota;Nitrospiria;Nitrospirales;Nitrospiraceae;Nitrospira;uncultured bacterium
d__Bacteria;p__Nitrospirota;c__Nitrospiria;o__Nitrospirales;f__UBA8639;g__Bin75;s__Bin75 sp012270585	GCA_012270585.1	Nitrospirota other study	Other	Unknown	none	97.73	3.01	181	0	87.1825	55.8042	2503252	GB_GCA_012270585.1	t	not type material	f	GCA_012270585.1	d__Bacteria;p__Nitrospirae;c__Nitrospira;o__Nitrospirales;f__;g__;s__	Scaffold	Australia: Orpheus Island		Plut_88904	Bacteria;Nitrospirota;Nitrospiria;Nitrospirales;Nitrospiraceae;Nitrospira;uncultured Nitrospira sp.
d__Bacteria;p__Nitrospirota;c__Nitrospiria;o__Nitrospirales;f__UBA8639;g__Bin75;s__Bin75 sp020027205	GCA_020027205.1	Nitrospirota other study	Other	Other	deep-sea cold seep carbonates	93.68	0.91	181	0	87.5183	61.8627	1914574	GB_GCA_020027205.1	t	not type material	f	GCA_020027205.1	d__Bacteria;p__Nitrospirae;c__Nitrospira;o__Nitrospirales;f__;g__;s__	Contig	USA: Alaminos Canyon; Gulf of Mexico		MEX2-MAG7	Bacteria;Nitrospirota;Nitrospiria;Nitrospirales;Nitrospiraceae;Nitrospira;uncultured bacterium
d__Bacteria;p__Nitrospirota;c__Nitrospiria;o__Nitrospirales;f__UBA8639;g__Bin75;s__Bin75 sp020027535	GCA_020027535.1	Nitrospirota other study	Other	Other	deep-sea cold seep carbonates	97.16	2.8	181	25	87.6504	56.3118	2228583	GB_GCA_020027535.1	t	not type material	f	GCA_020027535.1	d__Bacteria;p__Nitrospirae;c__Nitrospira;o__Nitrospirales;f__;g__;s__	Contig	USA: Alaminos Canyon; Gulf of Mexico		MEX2-MAG12	none
d__Bacteria;p__Nitrospirota;c__Nitrospiria;o__Nitrospirales;f__UBA8639;g__Bin75;s__Bin75 sp022824735	GCA_022824735.1	Nitrospirota other study	Other	Sponge	sponge tissue	91.31	4.55	181	20	88.4119	56.4891	2315678	GB_GCA_022824735.1	t	not type material	f	GCA_022824735.1	d__Bacteria;p__Nitrospirae;c__Nitrospira;o__Nitrospirales;f__;g__;s__	Contig	Belize: Mesoamerican Barrier Reef; Blue Ground		jk18x40bins.30	none
d__Bacteria;p__Nitrospirota;c__Nitrospiria;o__Nitrospirales;f__UBA8639;g__Bin75;s__Bin75 sp022825885	GCA_022826845.1	Nitrospirota other study	Other	Sponge	sponge tissue	92.27	3.64	181	0	87.4734	56.4748	2418325	GB_GCA_022825885.1	f	not type material	f	GCA_022826845.1	d__Bacteria;p__Nitrospirae;c__Nitrospira;o__Nitrospirales;f__;g__;s__	Contig	Belize: Mesoamerican Barrier Reef; Carrie Bow Cay		jk18x1bzbins.57	Bacteria;Nitrospirota;Nitrospiria;Nitrospirales;Nitrospiraceae;Nitrospira;uncultured bacterium
d__Bacteria;p__Nitrospirota;c__Nitrospiria;o__Nitrospirales;f__UBA8639;g__Bin75;s__Bin75 sp022825885	GCA_022825885.1	Nitrospirota other study	Other	Sponge	sponge tissue	94.03	0	181	0	87.8173	56.1937	2377051	GB_GCA_022825885.1	t	not type material	f	GCA_022825885.1	d__Bacteria;p__Nitrospirae;c__Nitrospira;o__Nitrospirales;f__;g__;s__	Contig	Belize: Mesoamerican Barrier Reef; Blue Ground		jk18x22bins.71	Bacteria;Nitrospirota;Nitrospiria;Nitrospirales;Nitrospiraceae;Nitrospira;uncultured bacterium
d__Bacteria;p__Nitrospirota;c__Nitrospiria;o__Nitrospirales;f__UBA8639;g__Bin75;s__Bin75 sp022825885	GCA_022824245.1	Nitrospirota other study	Other	Sponge	sponge tissue	96.82	3.86	181	16.67	88.5133	56.7159	2314919	GB_GCA_022825885.1	f	not type material	f	GCA_022824245.1	d__Bacteria;p__Nitrospirae;c__Nitrospira;o__Nitrospirales;f__;g__;s__	Contig	USA: Florida; Summerland Key		jk18x7bins.31	Bacteria;Nitrospirota;Nitrospiria;Nitrospirales;Nitrospiraceae;Nitrospira;uncultured bacterium
d__Bacteria;p__Nitrospirota;c__Nitrospiria;o__Nitrospirales;f__UBA8639;g__Bin75;s__Bin75 sp022825885	GCA_022821825.1	Nitrospirota other study	Other	Sponge	sponge tissue	97.73	2.95	181	0	88.0647	56.2962	2482794	GB_GCA_022825885.1	f	not type material	f	GCA_022821825.1	d__Bacteria;p__Nitrospirae;c__Nitrospira;o__Nitrospirales;f__;g__;s__	Contig	Belize: Mesoamerican Barrier Reef; Carrie Bow Cay		jk18xAbins.40	Bacteria;Nitrospirota;Nitrospiria;Nitrospirales;Nitrospiraceae;Nitrospira;uncultured bacterium
d__Bacteria;p__Nitrospirota;c__Nitrospiria;o__Nitrospirales;f__UBA8639;g__Bin75;s__Bin75 sp022825885	GCA_022821285.1	Nitrospirota other study	Other	Sponge	sponge tissue	97.73	3.86	181	0	87.5976	56.572	2570326	GB_GCA_022825885.1	f	not type material	f	GCA_022821285.1	d__Bacteria;p__Nitrospirae;c__Nitrospira;o__Nitrospirales;f__;g__;s__	Contig	Panama: Bocas del Toro; Inner Solarte		p16x33bins.5	Bacteria;Nitrospirota;Nitrospiria;Nitrospirales;Nitrospiraceae;Nitrospira;uncultured bacterium
d__Bacteria;p__Nitrospirota;c__Nitrospiria;o__Nitrospirales;f__UBA8639;g__Bin75;s__Bin75 sp022825885	GCA_022820305.1	Nitrospirota other study	Other	Sponge	sponge tissue	97.73	3.86	181	0	87.764	56.439	2559037	GB_GCA_022825885.1	f	not type material	f	GCA_022820305.1	d__Bacteria;p__Nitrospirae;c__Nitrospira;o__Nitrospirales;f__;g__;s__	Contig	Panama: Bocas del Toro; Punta Caracol		p16x43bins.60	Bacteria;Nitrospirota;Nitrospiria;Nitrospirales;Nitrospiraceae;Nitrospira;uncultured bacterium
d__Bacteria;p__Nitrospirota;c__Nitrospiria;o__Nitrospirales;f__UBA8639;g__Bin75;s__Bin75 sp022828225	GCA_022828225.1	Nitrospirota other study	Other	Sponge	sponge tissue	97.67	1.82	181	0	87.7289	57.12	2362088	GB_GCA_022828225.1	t	not type material	f	GCA_022828225.1	d__Bacteria;p__Nitrospirae;c__Nitrospira;o__Nitrospirales;f__;g__;s__	Contig	Panama: Bocas del Toro; STRI Point		p16x63bins.32	Bacteria;Nitrospirota;Nitrospiria;Nitrospirales;Nitrospiraceae;Nitrospira;uncultured bacterium
d__Bacteria;p__Nitrospirota;c__Nitrospiria;o__Nitrospirales;f__UBA8639;g__G020348185;s__G020348185 sp020348185	GCA_020348185.1	Nitrospirota other study	Other	Unknown	environmental100	76.41	0.91	181	0	76.1049	49.4113	2456183	GB_GCA_020348185.1	t	not type material	f	GCA_020348185.1	d__Bacteria;p__Nitrospirae;c__;o__;f__;g__;s__	Chromosome	China:PRE		bin371	none
d__Bacteria;p__Nitrospirota;c__Nitrospiria;o__Nitrospirales;f__UBA8639;g__J017;s__J017 sp003695915	GCA_003695915.1	Nitrospirota other study	Other	Hot_spring	iron-rich hot spring	96.48	3.18	181	0	86.7479	54.7662	3706191	GB_GCA_003695915.1	t	not type material	f	GCA_003695915.1	d__Bacteria;p__Nitrospirae;c__;o__;f__;g__;s__	Contig	Japan: Tokyo Prefecture; Shikinejima Island; Jinata Onsen		J017	Bacteria;Nitrospirota;Nitrospiria;Nitrospirales;Nitrospiraceae;Nitrospira;uncultured bacterium
d__Bacteria;p__Nitrospirota;c__Nitrospiria;o__Nitrospirales;f__UBA8639;g__J031;s__J031 sp003696975	GCA_003696975.1	Nitrospirota other study	Other	Hot_spring	iron-rich hot spring	95.59	3.28	181	14.29	88.4945	53.7711	2769672	GB_GCA_003696975.1	t	not type material	f	GCA_003696975.1	d__Bacteria;p__Nitrospirae;c__;o__;f__;g__;s__	Contig	Japan: Tokyo Prefecture; Shikinejima Island; Jinata Onsen		J031	Bacteria;Nitrospirota;Nitrospiria;Nitrospirales;Nitrospiraceae;Nitrospira;uncultured deep-sea bacterium
d__Bacteria;p__Nitrospirota;c__Nitrospiria;o__Nitrospirales;f__UBA8639;g__JAALKI01;s__JAALKI01 sp011088105	GCA_012103275.1	Nitrospirota other study	Other	Sponge	marine sponge	95.55	1.82	181	50	87.0121	48.2924	2755821	GB_GCA_011088105.1	f	not type material	f	GCA_012103275.1	d__Bacteria;p__Nitrospirae;c__Nitrospira;o__Nitrospirales;f__;g__;s__	Contig	New Zealand: South Island; Marlborough; Capsize Point		MH-Pat-all_autometa_1-10	Bacteria;Nitrospirota;Nitrospiria;Nitrospirales;Nitrospiraceae;Nitrospira;uncultured deep-sea bacterium
d__Bacteria;p__Nitrospirota;c__Nitrospiria;o__Nitrospirales;f__UBA8639;g__JAALKI01;s__JAALKI01 sp011088105	GCA_011088105.1	Nitrospirota other study	Other	Sponge	marine sponge	95.55	0.91	181	0	87.1989	48.211	2595516	GB_GCA_011088105.1	t	not type material	f	GCA_011088105.1	d__Bacteria;p__Nitrospirae;c__;o__;f__;g__;s__	Scaffold	New Zealand		MH1_Bin19	Bacteria;Nitrospirota;Nitrospiria;Nitrospirales;Nitrospiraceae;Nitrospira;uncultured deep-sea bacterium
d__Bacteria;p__Nitrospirota;c__Nitrospiria;o__Nitrospirales;f__UBA8639;g__JAALKI01;s__JAALKI01 sp011088105	GCA_011087855.1	Nitrospirota other study	Other	Sponge	marine sponge	81	4.09	181	16.67	86.7489	48.0243	2469503	GB_GCA_011088105.1	f	not type material	f	GCA_011087855.1	d__Bacteria;p__Nitrospirae;c__;o__;f__;g__;s__	Scaffold	New Zealand		MH2_Bin30	Bacteria;Nitrospirota;Nitrospiria;Nitrospirales;Nitrospiraceae;Nitrospira;uncultured deep-sea bacterium
d__Bacteria;p__Nitrospirota;c__Nitrospiria;o__Nitrospirales;f__UBA8639;g__JACKFE01;s__JACKFE01 sp020632635	GCA_020632635.1	Nitrospirota other study	Other	WWT	activated sludge from Hong Kong Shatin wastewater treatment plant	92.03	0	181	0	87.7755	50.315	2991882	GB_GCA_020632635.1	t	not type material	f	GCA_020632635.1	d__Bacteria;p__Nitrospirae;c__Nitrospira;o__Nitrospirales;f__Nitrospiraceae;g__;s__	Contig	China: Hong Kong Special Administrative Region		HK-STAS-NITR-1	Bacteria;Nitrospirota;Nitrospiria;Nitrospirales;Nitrospiraceae;Nitrospira;uncultured bacterium
d__Bacteria;p__Nitrospirota;c__Nitrospiria;o__Nitrospirales;f__UBA8639;g__JACKFE01;s__JACKFE01 sp020632635	GCA_020430345.1	Nitrospirota other study	Other	WWT	activated sludge from Shatin waste water treatment plant collected monthly from 2007 through 2015	97.49	0	181	0	87.4153	50.1663	3687670	GB_GCA_020632635.1	f	not type material	f	GCA_020430345.1	d__Bacteria;p__Nitrospirae;c__Nitrospira;o__Nitrospirales;f__Nitrospiraceae;g__Nitrospira;s__	Scaffold	China:Hong Kong SAR; Shatin waste water treatment plant		HKST-UBA02	none
d__Bacteria;p__Nitrospirota;c__Nitrospiria;o__Nitrospirales;f__UBA8639;g__JACZVJ01;s__JACZVJ01 sp022572725	GCA_022572725.1	Nitrospirota other study	Other	Marine	Mariana trench surficial sediment	98.12	2.07	181	0	82.4372	52.8976	3166826	GB_GCA_022572725.1	t	not type material	f	GCA_022572725.1	d__Bacteria;p__Nitrospinae;c__;o__;f__;g__;s__	Scaffold	Pacific Ocean: Mariana Trench		B18T1B5	Bacteria;Nitrospirota;Nitrospiria;Nitrospirales;Nitrospiraceae;Nitrospira;uncultured deep-sea bacterium
d__Bacteria;p__Nitrospirota;c__Nitrospiria;o__Nitrospirales;f__UBA8639;g__JACZVJ01;s__JACZVJ01 sp022572725	GCA_022564895.1	Nitrospirota other study	Other	Marine	Mariana trench surficial sediment	97.67	3.38	181	20	81.4386	52.7941	3501138	GB_GCA_022572725.1	f	not type material	f	GCA_022564895.1	d__Bacteria;p__Nitrospinae;c__;o__;f__;g__;s__	Scaffold	Pacific Ocean: Mariana Trench		B48T1B8	Bacteria;Nitrospirota;Nitrospiria;Nitrospirales;Nitrospiraceae;Nitrospira;uncultured deep-sea bacterium
d__Bacteria;p__Nitrospirota;c__Nitrospiria;o__Nitrospirales;f__UBA8639;g__JAGQKC01;s__JAGQKC01 sp020430285	GCA_020430285.1	Nitrospirota other study	Other	WWT	activated sludge from Shatin waste water treatment plant collected monthly from 2007 through 2015	95.8	1.36	181	0	86.4914	50.3061	4080878	GB_GCA_020430285.1	t	not type material	f	GCA_020430285.1	d__Bacteria;p__Nitrospirae;c__Nitrospira;o__Nitrospirales;f__Nitrospiraceae;g__Nitrospira;s__	Scaffold	China:Hong Kong SAR; Shatin waste water treatment plant		HKST-UBA04	none
d__Bacteria;p__Nitrospirota;c__Nitrospiria;o__Nitrospirales;f__UBA8639;g__JAGQKC01;s__JAGQKC01 sp021603905	GCA_021603905.1	Nitrospirota other study	Other	Bioreactor	DHS Bioreactor	90.18	2.95	181	50	82.96	47.0081	4735804	GB_GCA_021603905.1	t	not type material	f	GCA_021603905.1	d__Bacteria;p__Nitrospirae;c__Nitrospira;o__Nitrospirales;f__;g__;s__	Contig	none		NPIRA01	none
d__Bacteria;p__Nitrospirota;c__Nitrospiria;o__Nitrospirales;f__UBA8639;g__JAGQKC01;s__JAGQKC01 sp021604005	GCA_021604005.1	Nitrospirota other study	Other	Bioreactor	DHS Bioreactor	97.67	2.83	181	33.33	83.5257	48.659	4707626	GB_GCA_021604005.1	t	not type material	f	GCA_021604005.1	d__Bacteria;p__Nitrospirae;c__Nitrospira;o__Nitrospirales;f__;g__;s__	Contig	none		NPIRA02	Bacteria;Nitrospirota;Nitrospiria;Nitrospirales;Nitrospiraceae;Nitrospira;Nitrospira sp. enrichment culture clone M1-9
d__Bacteria;p__Nitrospirota;c__Nitrospiria;o__Nitrospirales;f__UBA8639;g__JAGQKC01;s__JAGQKC01 sp021604145	GCA_021604145.1	Nitrospirota other study	Other	Bioreactor	DHS Bioreactor	81.43	4.25	181	30	83.6541	47.2592	4773780	GB_GCA_021604145.1	t	not type material	f	GCA_021604145.1	d__Bacteria;p__Nitrospirae;c__Nitrospira;o__Nitrospirales;f__;g__;s__	Contig	none		NPIRA04	none
d__Bacteria;p__Nitrospirota;c__Nitrospiria;o__Nitrospirales;f__UBA8639;g__JAGQKC01;s__JAGQKC01 sp021604265	GCA_021604265.1	Nitrospirota other study	Other	Bioreactor	DHS Bioreactor	59.25	0	181	0	83.5911	48.1732	3131176	GB_GCA_021604265.1	t	not type material	f	GCA_021604265.1	d__Bacteria;p__Nitrospirae;c__Nitrospira;o__Nitrospirales;f__;g__;s__	Contig	none		NPIRA05	Bacteria;Planctomycetota;Pla4 lineage;uncultured bacterium
d__Bacteria;p__Nitrospirota;c__Nitrospiria;o__Nitrospirales;f__UBA8639;g__SPGG5;s__SPGG5 sp001643555	GCA_001643555.1	Nitrospirota other study	Other	Marine	sediment sample collected at the water-sediment interface from the South Pacific gyre; IODP site U1369	61.31	1.41	181	0	83.4707	50.5179	1328125	GB_GCA_001643555.1	t	not type material	f	GCA_001643555.1	d__Bacteria;p__Nitrospirae;c__;o__;f__;g__;s__	Contig	Pacific Ocean: central gyre		SPGG5	none
d__Bacteria;p__Nitrospirota;c__Nitrospiria;o__Nitrospirales;f__UBA8639;g__SPGG5;s__SPGG5 sp022561525	GCA_022561525.1	Nitrospirota other study	Other	Marine	Mariana trench surficial sediment	65.56	0.45	181	0	82.8788	50.055	2221626	GB_GCA_022561525.1	t	not type material	f	GCA_022561525.1	d__Bacteria;p__Nitrospinae;c__;o__;f__;g__;s__	Scaffold	Pacific Ocean: Mariana Trench		B83T1B8	none
d__Bacteria;p__Nitrospirota;c__Nitrospiria;o__Nitrospirales;f__UBA8639;g__UBA8639;s__UBA8639 sp003228495	GCA_003228495.1	Nitrospirota other study	Other	Hydrothermal	marine hydrothermal sulfide sediment TVG13	83.36	4.55	181	16.67	85.6617	48.4007	2656272	GB_GCA_003228495.1	t	not type material	f	GCA_003228495.1	d__Bacteria;p__Nitrospirae;c__;o__;f__;g__;s__	Contig	Atlantic Ocean: Mid-Atlantic Ridge; Guaymas Basin; Black smoker hydrothermal vent		SZUA-215	none
d__Bacteria;p__Nitrospirota;c__Nitrospiria;o__Nitrospirales;f__UBA8639;g__UBA8639;s__UBA8639 sp003233615	GCA_003233615.1	Nitrospirota other study	Other	Hydrothermal	marine hydrothermal chimney wall TVG10	77.61	1.36	181	50	84.0996	47.5612	3184435	GB_GCA_003233615.1	t	not type material	f	GCA_003233615.1	d__Bacteria;p__Nitrospirae;c__;o__;f__;g__;s__	Contig	Atlantic Ocean: Mid-Atlantic Ridge; Guaymas Basin; Black smoker hydrothermal vent		SZUA-4	none
d__Bacteria;p__Nitrospirota;c__Nitrospiria;o__Nitrospirales;f__UBA8639;g__UBA8639;s__UBA8639 sp003235785	GCA_003235785.1	Nitrospirota other study	Other	Hydrothermal	marine hydrothermal sulfide sediment TVG11	76.65	0.45	181	100	85.4634	49.919	2689567	GB_GCA_003235785.1	t	not type material	f	GCA_003235785.1	d__Bacteria;p__Nitrospirae;c__;o__;f__;g__;s__	Contig	Atlantic Ocean: Mid-Atlantic Ridge; South		SZUA-312	Bacteria;Nitrospirota;Nitrospiria;Nitrospirales;Nitrospiraceae;Nitrospira;uncultured bacterium
d__Bacteria;p__Nitrospirota;c__Nitrospiria;o__Nitrospirales;f__UBA8639;g__UBA8639;s__UBA8639 sp003523945	GCA_003523945.1	Nitrospirota other study	Other	Unknown	metagenome	78.36	4.63	103	78.95	79.4693	49.9274	4905828	GB_GCA_003523945.1	t	not type material	f	GCA_003523945.1	d__Bacteria;p__Nitrospirae;c__Nitrospira;o__Nitrospirales;f__Nitrospiraceae;g__;s__	Scaffold	none		UBA8639	none
d__Bacteria;p__Nitrospirota;c__Nitrospiria;o__Nitrospirales;f__UBA8639;g__UBA8639;s__UBA8639 sp013817135	GCA_013817135.1	Nitrospirota other study	Other	Soil	mineral soil	78.28	3.36	181	71.43	82.557	49.9308	3243273	GB_GCA_013817135.1	t	not type material	f	GCA_013817135.1	d__Bacteria;p__Nitrospirae;c__Nitrospira;o__Nitrospirales;f__;g__;s__	Scaffold	Antarctica: Mackay Glacier regions; Mount Seuss		MGR_bin327	Bacteria;Nitrospirota;Nitrospiria;Nitrospirales;Nitrospiraceae;Nitrospira;Nitrospira sp. Ecomares 2.1
d__Bacteria;p__Nitrospirota;c__Nitrospiria;o__Nitrospirales;f__UBA8639;g__UBA8639;s__UBA8639 sp020355985	GCA_020355985.1	Nitrospirota other study	Other	Unknown	environmental216	65.16	2.73	181	0	78.3566	47.5603	1715938	GB_GCA_020355985.1	t	not type material	f	GCA_020355985.1	d__Bacteria;p__Nitrospirae;c__;o__;f__;g__;s__	Chromosome	China:PRE		bin988	Bacteria;Nitrospirota;Nitrospiria;Nitrospirales;Nitrospiraceae;Nitrospira;uncultured bacterium
d__Bacteria;p__Nitrospirota;c__Nitrospiria;o__Nitrospirales;f__UBA8639;g__UBA8639;s__UBA8639 sp020430245	GCA_020430245.1	Nitrospirota other study	Other	WWT	activated sludge from Shatin waste water treatment plant collected monthly from 2007 through 2015	80.85	2	181	33.33	82.1126	49.4488	4052229	GB_GCA_020430245.1	t	not type material	f	GCA_020430245.1	d__Bacteria;p__Nitrospirae;c__Nitrospira;o__Nitrospirales;f__Nitrospiraceae;g__Nitrospira;s__	Scaffold	China:Hong Kong SAR; Shatin waste water treatment plant		HKST-UBA08	none
d__Bacteria;p__Nitrospirota;c__Nitrospiria;o__Nitrospirales;f__UBA8639;g__UBA8639;s__UBA8639 sp020632595	GCA_020632595.1	Nitrospirota other study	Other	WWT	activated sludge from Hong Kong Shatin wastewater treatment plant	95.91	2.95	181	0	82.6139	50.4005	4911491	GB_GCA_020632595.1	t	not type material	f	GCA_020632595.1	d__Bacteria;p__Nitrospirae;c__Nitrospira;o__Nitrospirales;f__Nitrospiraceae;g__;s__	Contig	China: Hong Kong Special Administrative Region		HK-STAS-NITR-2	Bacteria;Nitrospirota;Nitrospiria;Nitrospirales;Nitrospiraceae;Nitrospira;unidentified
d__Bacteria;p__Nitrospirota;c__Nitrospiria;o__Nitrospirales;f__UBA8639;g__UBA8639;s__UBA8639 sp020632595	GCA_020430225.1	Nitrospirota other study	Other	WWT	activated sludge from Shatin waste water treatment plant collected monthly from 2007 through 2015	70.12	0.91	181	0	82.5565	50.0802	3862043	GB_GCA_020632595.1	f	not type material	f	GCA_020430225.1	d__Bacteria;p__Nitrospirae;c__Nitrospira;o__Nitrospirales;f__Nitrospiraceae;g__Nitrospira;s__	Scaffold	China:Hong Kong SAR; Shatin waste water treatment plant		HKST-UBA09	Bacteria;Proteobacteria;Alphaproteobacteria;Rhizobiales;Stappiaceae;Labrenzia;Labrenzia sp. VG12
d__Bacteria;p__Nitrospirota;c__Nitrospiria;o__Nitrospirales;f__UBA8639;g__UBA8639;s__UBA8639 sp021604105	GCA_021604105.1	Nitrospirota other study	Other	Bioreactor	DHS Bioreactor	95.73	4.55	181	20	82.8149	49.7251	4905893	GB_GCA_021604105.1	t	not type material	f	GCA_021604105.1	d__Bacteria;p__Nitrospirae;c__Nitrospira;o__Nitrospirales;f__;g__;s__	Contig	none		NPIRA03	Bacteria;Bacteroidota;Bacteroidia;Chitinophagales;Saprospiraceae;Lewinella;uncultured bacterium
d__Bacteria;p__Nitrospirota;c__Nitrospiria;o__Nitrospirales;f__UBA8639;g__UBA8639;s__UBA8639 sp021604365	GCA_021604365.1	Nitrospirota other study	Other	Bioreactor	DHS Bioreactor	85.4	3.64	181	50	82.7713	49.7037	4023894	GB_GCA_021604365.1	t	not type material	f	GCA_021604365.1	d__Bacteria;p__Nitrospirae;c__Nitrospira;o__Nitrospirales;f__;g__;s__	Contig	none		NPIRA06	none
d__Bacteria;p__Nitrospirota;c__Nitrospiria;o__Nitrospirales;f__UBA8639;g__UBA8639;s__UBA8639 sp024760505	GCA_024760505.1	Nitrospirota other study	Other	Marine	enrichment culture with nitrite as sole energy and nitrogen source; inoculated with marine sediment	87.67	1.82	181	0	83.8237	50.3002	3702696	GB_GCA_024760505.1	t	not type material	f	GCA_024760505.1	d__Bacteria;p__Nitrospirae;c__Nitrospira;o__Nitrospirales;f__Nitrospiraceae;g__Nitrospira;s__	Chromosome	South Korea: Jeju island		DJ	Bacteria;Nitrospirota;Nitrospiria;Nitrospirales;Nitrospiraceae;Nitrospira;Nitrospira marina Nb-295
d__Bacteria;p__Nitrospirota;c__Nitrospiria;o__Nitrospirales;f__UBA8639;g__UBA8639;s__UBA8639 sp902500695	GCA_902500695.1	Nitrospirota other study	Other	WWT	wastewater biofilm	94.03	1.82	181	0	82.2315	50.069	4276258	GB_GCA_902500695.1	t	not type material	f	GCA_902500695.1	d__Bacteria;p__Nitrospirae;c__Nitrospira;o__Nitrospirales;f__Nitrospiraceae;g__Nitrospira;s__	Scaffold	none		Nitrospira sp. RBC003	Bacteria;Nitrospirota;Nitrospiria;Nitrospirales;Nitrospiraceae;Nitrospira;uncultured bacterium
d__Bacteria;p__Nitrospirota;c__Nitrospiria;o__SBBL01;f__JAADHI01;g__DUAG01;s__DUAG01 sp012960925	GCA_015659975.1	Nitrospirota other study	Other	Hydrothermal	Guaymas Basin Hydrothermal plume metagenome	96.76	0.91	181	0	88.1308	49.8908	2232643	GB_GCA_012960925.1	f	not type material	f	GCA_015659975.1	d__Bacteria;p__Nitrospirae;c__Nitrospira;o__Candidatus Troglogloeales;f__Candidatus Manganitrophaceae;g__;s__	Contig	USA: Guaymas Basin		SZUA-1046	Bacteria;Nitrospirota;Leptospirillia;Leptospirillales;Leptospirillaceae;Leptospirillum;uncultured Nitrospirae bacterium
d__Bacteria;p__Nitrospirota;c__Nitrospiria;o__SBBL01;f__JAADHI01;g__DUAG01;s__DUAG01 sp012960925	GCA_012960925.1	Nitrospirota other study	Other	Hydrothermal	Guaymas Basin Hydrothermal plume metagenome	96.76	1.82	181	50	87.2514	49.8543	2370859	GB_GCA_012960925.1	t	not type material	f	GCA_012960925.1	d__Bacteria;p__Nitrospirae;c__Nitrospira;o__Candidatus Troglogloeales;f__Candidatus Manganitrophaceae;g__;s__	Scaffold	USA: Guaymas Basin		UWMA-0268	Bacteria;Nitrospirota;Leptospirillia;Leptospirillales;Leptospirillaceae;Leptospirillum;uncultured Nitrospirae bacterium
d__Bacteria;p__Nitrospirota;c__Nitrospiria;o__SBBL01;f__JAADHI01;g__JAADHI01;s__JAADHI01 sp013151935	GCA_013151935.1	Nitrospirota other study	Other	Hydrothermal	Deepsea hydrothermal sulfide chimney	91.31	2.23	181	0	90.4989	45.7503	2533391	GB_GCA_013151935.1	t	not type material	f	GCA_013151935.1	d__Bacteria;p__Nitrospirae;c__Nitrospira;o__Candidatus Troglogloeales;f__Candidatus Manganitrophaceae;g__;s__	Scaffold	Pacific Ocean: East Pacific Rise		M_MetaBat.18	Bacteria;Nitrospirota;Leptospirillia;Leptospirillales;Leptospirillaceae;Leptospirillum;uncultured bacterium
d__Bacteria;p__Nitrospirota;c__Nitrospiria;o__SBBL01;f__JAADHI01;g__JAADHI01;s__JAADHI01 sp945787655	GCA_945786955.1	Nitrospirota other study	Other	Marine	coastal sediment	82.22	1.89	181	25	90.3643	47.0214	2682680	GB_GCA_945787655.1	f	not type material	f	GCA_945786955.1	d__Bacteria;p__Nitrospirae;c__Nitrospira;o__;f__;g__;s__	Contig	none		FCS_M_Nitrospirota_01	Bacteria;Nitrospirota;Leptospirillia;Leptospirillales;Leptospirillaceae;Leptospirillum;uncultured bacterium
d__Bacteria;p__Nitrospirota;c__Nitrospiria;o__SBBL01;f__JAADHI01;g__JAADHI01;s__JAADHI01 sp945787655	GCA_945787655.1	Nitrospirota other study	Other	Marine	coastal sediment	92.22	1.82	181	0	90.4201	47.6344	3042780	GB_GCA_945787655.1	t	not type material	f	GCA_945787655.1	d__Bacteria;p__Nitrospirae;c__Nitrospira;o__;f__;g__;s__	Scaffold	none		FO_M_Nitrospirota_01.1	Bacteria;Nitrospirota;Leptospirillia;Leptospirillales;Leptospirillaceae;Leptospirillum;uncultured bacterium
d__Bacteria;p__Nitrospirota;c__Nitrospiria;o__SBBL01;f__Manganitrophaceae;g__Manganitrophus;s__Manganitrophus morganii	GCA_021651075.1	Nitrospirota other study	Other	Other	manganese oxidizing enrichment culture inoculated with sample from rock surface coated with black slime/moss near a pond by a road on an exposed outcrop of the Reivilo Formation	97.67	3.64	181	0	89.5129	56.1029	4257136	GB_GCA_021651055.1	f	not type material	f	GCA_021651075.1	d__Bacteria;p__Nitrospirae;c__Nitrospira;o__Candidatus Troglogloeales;f__Candidatus Manganitrophaceae;g__Candidatus Manganitrophus;s__Candidatus Manganitrophus morganii	Scaffold	South Africa: Boetsap; Northern Cape		SA1	Bacteria;Nitrospirota;Leptospirillia;Leptospirillales;Leptospirillaceae;Leptospirillum;uncultured bacterium
d__Bacteria;p__Nitrospirota;c__Nitrospiria;o__SBBL01;f__Manganitrophaceae;g__Manganitrophus;s__Manganitrophus morganii	GCA_021651055.1	Nitrospirota other study	Other	Other	manganese oxidizing enrichment culture inoculated with an iron oxide mat collected from the outflow of a rusted iron pipe surrounded by reeds along the side of a road	97.67	3.64	181	0	89.8984	56.2006	4287287	GB_GCA_021651055.1	t	type strain of species	f	GCA_021651055.1	d__Bacteria;p__Nitrospirae;c__Nitrospira;o__Candidatus Troglogloeales;f__Candidatus Manganitrophaceae;g__Candidatus Manganitrophus;s__Candidatus Manganitrophus morganii	Contig	USA: Santa Barbara; CA		SB1	Bacteria;Nitrospirota;Leptospirillia;Leptospirillales;Leptospirillaceae;Leptospirillum;uncultured bacterium
d__Bacteria;p__Nitrospirota;c__Nitrospiria;o__SBBL01;f__Manganitrophaceae;g__Manganitrophus;s__Manganitrophus noduliformans	GCF_012184425.1	Nitrospirota other study	Other	Other	In vitro refined co-culture	98.58	4.55	181	0	89.118	56.4073	5171380	RS_GCF_012184425.1	t	type strain of species	f	GCA_012184425.1	d__Bacteria;p__Nitrospirae;c__Nitrospira;o__Candidatus Troglogloeales;f__Candidatus Manganitrophaceae;g__Candidatus Manganitrophus;s__Candidatus Manganitrophus noduliformans	Contig	USA: North Mudd Laboratories; California Institute of Technology (Caltech)		Mn-1	Bacteria;Nitrospirota;Leptospirillia;Leptospirillales;Leptospirillaceae;Leptospirillum;uncultured bacterium
d__Bacteria;p__Nitrospirota;c__Nitrospiria;o__SBBL01;f__Manganitrophaceae;g__Manganitrophus;s__Manganitrophus sp004297235	GCA_004297235.1	Nitrospirota other study	Aquifer	Subsurface_terrestrial_aquifer	groundwater	93.35	3.64	181	20	89.297	57.8056	4173467	GB_GCA_004297235.1	t	not type material	f	GCA_004297235.1	d__Bacteria;p__Nitrospirae;c__Nitrospira;o__Candidatus Troglogloeales;f__Candidatus Manganitrophaceae;g__;s__	Contig	USA: Tennessee		GW715_bin.13	none
d__Bacteria;p__Nitrospirota;c__Nitrospiria;o__SBBL01;f__Manganitrophaceae;g__Manganitrophus;s__Manganitrophus sp016200325	GCA_016200325.1	Nitrospirota other study	Aquifer	Subsurface_terrestrial_aquifer	groundwater	97.73	3.64	181	0	88.74	56.3355	4213281	GB_GCA_016200325.1	t	not type material	f	GCA_016200325.1	d__Bacteria;p__Nitrospirae;c__Nitrospira;o__Candidatus Troglogloeales;f__Candidatus Manganitrophaceae;g__;s__	Contig	USA: California; Calistoga		NC_groundwater_1034_Pr1_S-0.65um_56_20	Bacteria;Nitrospirota;Leptospirillia;Leptospirillales;Leptospirillaceae;Leptospirillum;uncultured bacterium
d__Bacteria;p__Nitrospirota;c__Nitrospiria;o__SBBL01;f__Manganitrophaceae;g__Manganitrophus;s__Manganitrophus sp023248505	GCA_023248505.1	Nitrospirota this study	Aquifer	Subsurface_terrestrial_aquifer	groundwater	66.74	2.73	181	0	87.9478	56.7624	2614829	GB_GCA_023248505.1	t	not type material	f	GCA_023248505.1	d__Bacteria;p__Nitrospirae;c__;o__;f__;g__;s__	Scaffold	New Zealand: Canterbury region		nzgw269	Bacteria;Nitrospirota;Leptospirillia;Leptospirillales;Leptospirillaceae;Leptospirillum;uncultured bacterium
d__Bacteria;p__Nitrospirota;c__Nitrospiria;o__SBBL01;f__SBBA01;g__JACPZM01;s__JACPZM01 sp016195485	GCA_016195485.1	Nitrospirota other study	Aquifer	Subsurface_terrestrial_aquifer	groundwater	86.51	0	181	0	91.5621	48.3019	1514689	GB_GCA_016195485.1	t	not type material	f	GCA_016195485.1	d__Bacteria;p__Nitrospirae;c__Nitrospira;o__Candidatus Troglogloeales;f__;g__;s__	Contig	USA: California; Calistoga		NC_groundwater_889_Pr1_S2p5_48_16	none
d__Bacteria;p__Nitrospirota;c__Nitrospiria;o__SBBL01;f__SBBA01;g__JACPZM01;s__JACPZM01 sp016195485	GCA_016201925.1	Nitrospirota other study	Aquifer	Subsurface_terrestrial_aquifer	groundwater	73.59	0	181	0	92.0717	48.1632	1131068	GB_GCA_016195485.1	f	not type material	f	GCA_016201925.1	d__Bacteria;p__Nitrospirae;c__Nitrospira;o__Candidatus Troglogloeales;f__;g__;s__	Contig	USA: California; Calistoga		NC_groundwater_953_Pr1_S-0.2um_48_13	none
d__Bacteria;p__Nitrospirota;c__Nitrospiria;o__SBBL01;f__SBBA01;g__SBBA01;s__SBBA01 sp005239925	GCA_005239925.1	Nitrospirota other study	Other	Hot_spring	alpine spring water	82.94	1.89	181	33.33	88.028	49.4957	2374030	GB_GCA_005239925.1	t	not type material	f	GCA_005239925.1	d__Bacteria;p__Nitrospirae;c__Nitrospira;o__Candidatus Troglogloeales;f__;g__;s__	Contig	Italy: Trento; Comano Thermal Spring		Bin_24_1	Bacteria;Nitrospirota;Leptospirillia;Leptospirillales;Leptospirillaceae;Leptospirillum;uncultured bacterium
d__Bacteria;p__Nitrospirota;c__Nitrospiria;o__SBBL01;f__SBBL01;g__SBBL01;s__SBBL01 sp005239745	GCA_005239745.1	Nitrospirota other study	Other	Hot_spring	alpine spring water	95.22	0	181	0	90.5285	52.9116	1632300	GB_GCA_005239745.1	t	not type material	f	GCA_005239745.1	d__Bacteria;p__Nitrospirae;c__Nitrospira;o__Candidatus Troglogloeales;f__;g__;s__	Contig	Italy: Trento; Comano Thermal Spring		Bin_34_1	none
d__Bacteria;p__Nitrospirota;c__RBG-16-64-22;o__JACRHK01;f__JACRHK01;g__JACRHK01;s__JACRHK01 sp016217625	GCA_016217625.1	Nitrospirota other study	Aquifer	Subsurface_terrestrial_aquifer	groundwater	73.05	1.89	181	66.67	88.9178	63.3735	1611204	GB_GCA_016217625.1	t	not type material	f	GCA_016217625.1	d__Bacteria;p__Nitrospirae;c__;o__;f__;g__;s__	Contig	USA: California; Middletown		NC_groundwater_1775_Pr3_B-0.1um_63_9	none
d__Bacteria;p__Nitrospirota;c__RBG-16-64-22;o__RBG-16-64-22;f__RBG-16-64-22;g__RBG-16-64-22;s__RBG-16-64-22 sp001803795	GCA_001803795.1	Nitrospirota other study	Aquifer	Subsurface_terrestrial_aquifer	Rifle background sediment; well D04 at 16ft depth	89.55	0.91	181	0	88.3998	64.5679	2378495	GB_GCA_001803795.1	t	not type material	f	GCA_001803795.1	d__Bacteria;p__Nitrospirae;c__;o__;f__;g__;s__	Scaffold	USA: Rifle; CO		none	none
d__Bacteria;p__Nitrospirota;c__RBG-16-64-22;o__RBG-16-64-22;f__RBG-16-64-22;g__RBG-16-64-22;s__RBG-16-64-22 sp016195465	GCA_016195465.1	Nitrospirota other study	Aquifer	Subsurface_terrestrial_aquifer	groundwater	92.05	1.36	181	100	88.8276	64.5828	2603441	GB_GCA_016195465.1	t	not type material	f	GCA_016195465.1	d__Bacteria;p__Nitrospirae;c__;o__;f__;g__;s__	Contig	USA: California; Calistoga		NC_groundwater_891_Pr1_S2p5_65_34	none
d__Bacteria;p__Nitrospirota;c__RBG-16-64-22;o__RBG-16-64-22;f__RBG-16-64-22;g__RBG-16-64-22;s__RBG-16-64-22 sp919903025	GCA_919903025.1	Nitrospirota other study	Aquifer	Subsurface_terrestrial_aquifer	unknown	98.64	0	181	0	88.2423	64.2656	2861825	GB_GCA_919903025.1	t	not type material	f	GCA_919903025.1	d__Bacteria;p__Nitrospirae;c__Nitrospira;o__;f__;g__;s__	Scaffold	none	Germany	Hainich-H52-bin057-1	none
d__Bacteria;p__Nitrospirota;c__Thermodesulfovibrionia;o__JACRGW01;f__JACRGW01;g__CAKKRL01;s__CAKKRL01 sp919902655	GCA_919902655.1	Nitrospirota other study	Aquifer	Subsurface_terrestrial_aquifer	unknown	92.05	2.35	181	50	91.6574	43.3653	1819562	GB_GCA_919902655.1	t	not type material	f	GCA_919902655.1	d__Bacteria;p__Nitrospirae;c__Thermodesulfovibrionia;o__;f__;g__;s__	Scaffold	none	Germany	Hainich-H51-bin227-1	none
d__Bacteria;p__Nitrospirota;c__Thermodesulfovibrionia;o__JACRGW01;f__JACRGW01;g__JACRGW01;s__JACRGW01 sp016212195	GCA_016212195.1	Nitrospirota other study	Aquifer	Subsurface_terrestrial_aquifer	groundwater	79.62	3.64	181	25	91.3922	41.9535	1391116	GB_GCA_016212195.1	t	not type material	f	GCA_016212195.1	d__Bacteria;p__Nitrospirae;c__;o__;f__;g__;s__	Contig	USA: California; Middletown		NC_groundwater_1761_Pr3_B-0.1um_42_9	none
d__Bacteria;p__Nitrospirota;c__Thermodesulfovibrionia;o__JACRGW01;f__JACRGW01;g__JACRGW01;s__JACRGW01 sp919902995	GCA_919902995.1	Nitrospirota other study	Aquifer	Subsurface_terrestrial_aquifer	unknown	91.76	1.82	181	0	90.2269	40.9376	2013754	GB_GCA_919902995.1	t	not type material	f	GCA_919902995.1	d__Bacteria;p__Nitrospirae;c__Thermodesulfovibrionia;o__;f__;g__;s__	Scaffold	none	Germany	Hainich-H32-bin005-1	Bacteria;Nitrospirota;Thermodesulfovibrionia;uncultured;uncultured bacterium
d__Bacteria;p__Nitrospirota;c__Thermodesulfovibrionia;o__SZUA-242;f__SZUA-242;g__JACRHH01;s__JACRHH01 sp016212095	GCA_016212095.1	Nitrospirota other study	Aquifer	Subsurface_terrestrial_aquifer	groundwater	98.18	1.82	181	0	92.6622	55.7379	2972444	GB_GCA_016212095.1	t	not type material	f	GCA_016212095.1	d__Bacteria;p__Nitrospirae;c__;o__;f__;g__;s__	Contig	USA: California; Middletown		NC_groundwater_1772_Pr3_B-0.1um_56_14	none
d__Bacteria;p__Nitrospirota;c__Thermodesulfovibrionia;o__SZUA-242;f__SZUA-242;g__SZUA-242;s__SZUA-242 sp003235715	GCA_003235715.1	Nitrospirota other study	Other	Hydrothermal	marine hydrothermal sulfide sediment TVG11	94.55	4.55	181	16.67	88.7988	57.8558	3235760	GB_GCA_003235715.1	t	not type material	f	GCA_003235715.1	d__Bacteria;p__Nitrospirae;c__;o__;f__;g__;s__	Contig	Atlantic Ocean: Mid-Atlantic Ridge; South		SZUA-242	Bacteria;Nitrospirota;Thermodesulfovibrionia;uncultured;uncultured bacterium
d__Bacteria;p__Nitrospirota;c__Thermodesulfovibrionia;o__Thermodesulfovibrionales;f__BMS3Bbin05;g__BMS3Bbin05;s__BMS3Bbin05 sp002897855	GCA_002897815.1	Nitrospirota other study	Other	Hydrothermal	sub-seafloor sulfide deposits	85.45	0	181	0	85.3619	44.4355	2689926	GB_GCA_002897855.1	f	not type material	f	GCA_002897815.1	d__Bacteria;p__;c__;o__;f__;g__;s__	Contig	none		BMS3Abin07	Bacteria;Nitrospirota;Thermodesulfovibrionia;Thermodesulfovibrionales;Thermodesulfovibrionaceae;Thermodesulfovibrio;uncultured bacterium
d__Bacteria;p__Nitrospirota;c__Thermodesulfovibrionia;o__Thermodesulfovibrionales;f__BMS3Bbin05;g__BMS3Bbin05;s__BMS3Bbin05 sp002897855	GCA_002897855.1	Nitrospirota other study	Other	Hydrothermal	sub-seafloor sulfide deposits	91.82	0	181	0	85.8622	44.6733	2461562	GB_GCA_002897855.1	t	not type material	f	GCA_002897855.1	d__Bacteria;p__;c__;o__;f__;g__;s__	Contig	none		BMS3Bbin05	Bacteria;Nitrospirota;Thermodesulfovibrionia;Thermodesulfovibrionales;Thermodesulfovibrionaceae;Thermodesulfovibrio;uncultured bacterium
d__Bacteria;p__Nitrospirota;c__Thermodesulfovibrionia;o__Thermodesulfovibrionales;f__BMS3Bbin05;g__BMS3Bbin05;s__BMS3Bbin05 sp002897855	GCA_913009565.1	Nitrospirota other study	Other	Marine	marine metagenome	99.09	0	181	0	85.405	44.6287	2991140	GB_GCA_002897855.1	f	not type material	f	GCA_913009565.1	d__Bacteria;p__;c__;o__;f__;g__;s__	Contig	none		DRR093003_bin.20_MetaBAT_v2.12.1_MAG	Bacteria;Nitrospirota;Thermodesulfovibrionia;Thermodesulfovibrionales;Thermodesulfovibrionaceae;Thermodesulfovibrio;uncultured bacterium
d__Bacteria;p__Nitrospirota;c__Thermodesulfovibrionia;o__Thermodesulfovibrionales;f__BMS3Bbin05;g__BMS3Bbin05;s__BMS3Bbin05 sp002897855	GCA_011043155.1	Nitrospirota other study	Other	Hydrothermal	marine hydrothermal vent chimney sediment	90	1.55	181	100	86.19	44.7817	2376056	GB_GCA_002897855.1	f	not type material	f	GCA_011043155.1	d__Bacteria;p__Nitrospirae;c__;o__;f__;g__;s__	Contig	Pacific Ocean: Southern Mariana Trough		HyVt-254	Bacteria;Nitrospirota;Thermodesulfovibrionia;Thermodesulfovibrionales;Thermodesulfovibrionaceae;Thermodesulfovibrio;uncultured bacterium
d__Bacteria;p__Nitrospirota;c__Thermodesulfovibrionia;o__Thermodesulfovibrionales;f__BMS3Bbin05;g__BMS3Bbin05;s__BMS3Bbin05 sp002897855	GCA_011051055.1	Nitrospirota other study	Other	Hydrothermal	marine hydrothermal vent chimney sediment	80.85	2.45	181	100	86.83	44.704	2047672	GB_GCA_002897855.1	f	not type material	f	GCA_011051055.1	d__Bacteria;p__Nitrospirae;c__;o__;f__;g__;s__	Contig	Pacific Ocean: Southern Mariana Trough		HyVt-300	Bacteria;Nitrospirota;Thermodesulfovibrionia;Thermodesulfovibrionales;Thermodesulfovibrionaceae;Thermodesulfovibrio;uncultured bacterium
d__Bacteria;p__Nitrospirota;c__Thermodesulfovibrionia;o__Thermodesulfovibrionales;f__BMS3Bbin05;g__G020351835;s__G020351835 sp020351835	GCA_020351835.1	Nitrospirota other study	Other	Unknown	environmental175	94.55	0.06	181	0	89.7045	46.1882	2294757	GB_GCA_020351835.1	t	not type material	f	GCA_020351835.1	d__Bacteria;p__Nitrospirae;c__;o__;f__;g__;s__	Chromosome	China:PRE		bin746	Bacteria;Nitrospirota;Thermodesulfovibrionia;Thermodesulfovibrionales;Thermodesulfovibrionaceae;Thermodesulfovibrio;uncultured bacterium
d__Bacteria;p__Nitrospirota;c__Thermodesulfovibrionia;o__Thermodesulfovibrionales;f__Dissulfurispiraceae;g__Dissulfurispira;s__Dissulfurispira thermophila	GCF_014701235.1	Nitrospirota other study	Other	Hot_spring	microbial mat material	100	0.91	181	100	91.3812	38.7403	2370875	RS_GCF_014701235.1	t	type strain of species	t	GCA_014701235.1	d__Bacteria;p__Nitrospirae;c__Thermodesulfovibrionia;o__Thermodesulfovibrionales;f__Dissulfurispiraceae;g__Dissulfurispira;s__Dissulfurispira thermophila	Complete Genome	Japan:Hokkaido; Jozankei hot spring		T55J	Bacteria;Nitrospirota;Thermodesulfovibrionia;uncultured;uncultured bacterium
d__Bacteria;p__Nitrospirota;c__Thermodesulfovibrionia;o__Thermodesulfovibrionales;f__Dissulfurispiraceae;g__Fen-1308;s__Fen-1308 sp003170655	GCA_003162365.1	Nitrospirota other study	Other	Soil	permafrost active layer soil	73.4	0	181	0	86.8049	49.1753	2153367	GB_GCA_003170655.1	f	not type material	f	GCA_003162365.1	d__Bacteria;p__Nitrospirae;c__Nitrospira;o__Nitrospirales;f__Nitrospiraceae;g__;s__	Scaffold	Sweden: Stordalen Mire		fen_1303	none
d__Bacteria;p__Nitrospirota;c__Thermodesulfovibrionia;o__Thermodesulfovibrionales;f__Dissulfurispiraceae;g__Fen-1308;s__Fen-1308 sp003170655	GCA_003162155.1	Nitrospirota other study	Other	Soil	permafrost active layer soil	95	0.91	181	0	86.5319	49.2602	2947344	GB_GCA_003170655.1	f	not type material	f	GCA_003162155.1	d__Bacteria;p__Nitrospirae;c__Nitrospira;o__Nitrospirales;f__Nitrospiraceae;g__;s__	Scaffold	Sweden: Stordalen Mire		fen_1304	none
d__Bacteria;p__Nitrospirota;c__Thermodesulfovibrionia;o__Thermodesulfovibrionales;f__Dissulfurispiraceae;g__Fen-1308;s__Fen-1308 sp003170655	GCA_003161685.1	Nitrospirota other study	Other	Soil	permafrost active layer soil	85.85	2.1	181	25	84.4406	48.2623	3459015	GB_GCA_003170655.1	f	not type material	f	GCA_003161685.1	d__Bacteria;p__Nitrospirae;c__Nitrospira;o__Nitrospirales;f__Nitrospiraceae;g__;s__	Scaffold	Sweden: Stordalen Mire		fen_1305	none
d__Bacteria;p__Nitrospirota;c__Thermodesulfovibrionia;o__Thermodesulfovibrionales;f__Dissulfurispiraceae;g__Fen-1308;s__Fen-1308 sp003170655	GCA_003168475.1	Nitrospirota other study	Other	Soil	permafrost active layer soil	87.93	2.27	181	66.67	87.4512	49.4303	2704803	GB_GCA_003170655.1	f	not type material	f	GCA_003168475.1	d__Bacteria;p__Nitrospirae;c__Nitrospira;o__Nitrospirales;f__Nitrospiraceae;g__;s__	Scaffold	Sweden: Stordalen Mire		fen_1306	none
d__Bacteria;p__Nitrospirota;c__Thermodesulfovibrionia;o__Thermodesulfovibrionales;f__Dissulfurispiraceae;g__Fen-1308;s__Fen-1308 sp003170655	GCA_003168405.1	Nitrospirota other study	Other	Soil	permafrost active layer soil	77.17	0.91	181	100	85.1551	48.5396	2819008	GB_GCA_003170655.1	f	not type material	f	GCA_003168405.1	d__Bacteria;p__Nitrospirae;c__Nitrospira;o__Nitrospirales;f__Nitrospiraceae;g__;s__	Scaffold	Sweden: Stordalen Mire		fen_1307	none
d__Bacteria;p__Nitrospirota;c__Thermodesulfovibrionia;o__Thermodesulfovibrionales;f__Dissulfurispiraceae;g__Fen-1308;s__Fen-1308 sp003170655	GCA_003170655.1	Nitrospirota other study	Other	Soil	permafrost active layer soil	91.72	0.91	181	0	86.1831	49.3753	2833964	GB_GCA_003170655.1	t	not type material	f	GCA_003170655.1	d__Bacteria;p__Nitrospirae;c__Nitrospira;o__Nitrospirales;f__Nitrospiraceae;g__;s__	Scaffold	Sweden: Stordalen Mire		fen_1308	Bacteria;Nitrospirota;Thermodesulfovibrionia;uncultured;uncultured bacterium
d__Bacteria;p__Nitrospirota;c__Thermodesulfovibrionia;o__Thermodesulfovibrionales;f__Dissulfurispiraceae;g__Fen-1308;s__Fen-1308 sp003170655	GCA_003170055.1	Nitrospirota other study	Other	Soil	permafrost active layer soil	88.79	0.91	181	0	84.9825	48.7575	2699044	GB_GCA_003170655.1	f	not type material	f	GCA_003170055.1	d__Bacteria;p__Nitrospirae;c__Nitrospira;o__Nitrospirales;f__Nitrospiraceae;g__;s__	Scaffold	Sweden: Stordalen Mire		fen_1309	none
d__Bacteria;p__Nitrospirota;c__Thermodesulfovibrionia;o__Thermodesulfovibrionales;f__Dissulfurispiraceae;g__Fen-1308;s__Fen-1308 sp003170655	GCA_003158615.1	Nitrospirota other study	Other	Soil	permafrost active layer soil	94	1.82	181	0	84.2423	48.846	3556202	GB_GCA_003170655.1	f	not type material	f	GCA_003158615.1	d__Bacteria;p__Nitrospirae;c__Nitrospira;o__Nitrospirales;f__Nitrospiraceae;g__;s__	Scaffold	Sweden: Stordalen Mire		fen_1311	Bacteria;Nitrospirota;Thermodesulfovibrionia;uncultured;uncultured bacterium
d__Bacteria;p__Nitrospirota;c__Thermodesulfovibrionia;o__Thermodesulfovibrionales;f__Dissulfurispiraceae;g__Fen-1308;s__Fen-1308 sp003170655	GCA_003157305.1	Nitrospirota other study	Other	Soil	permafrost active layer soil	79.55	0.91	181	100	87.4639	49.7524	2052119	GB_GCA_003170655.1	f	not type material	f	GCA_003157305.1	d__Bacteria;p__Nitrospirae;c__Nitrospira;o__Nitrospirales;f__Nitrospiraceae;g__;s__	Scaffold	Sweden: Stordalen Mire		fen_1312	none
d__Bacteria;p__Nitrospirota;c__Thermodesulfovibrionia;o__Thermodesulfovibrionales;f__Dissulfurispiraceae;g__Fen-1308;s__Fen-1308 sp003170655	GCA_003156895.1	Nitrospirota other study	Other	Soil	permafrost active layer soil	80.14	1.36	181	50	85.426	48.9398	2870383	GB_GCA_003170655.1	f	not type material	f	GCA_003156895.1	d__Bacteria;p__Nitrospirae;c__Nitrospira;o__Nitrospirales;f__Nitrospiraceae;g__;s__	Scaffold	Sweden: Stordalen Mire		fen_1313	Bacteria;Nitrospirota;Thermodesulfovibrionia;uncultured;uncultured bacterium
d__Bacteria;p__Nitrospirota;c__Thermodesulfovibrionia;o__Thermodesulfovibrionales;f__Dissulfurispiraceae;g__Fen-1308;s__Fen-1308 sp003170655	GCA_003156875.1	Nitrospirota other study	Other	Soil	permafrost active layer soil	82.21	1.82	181	50	87.9218	49.5624	2357155	GB_GCA_003170655.1	f	not type material	f	GCA_003156875.1	d__Bacteria;p__Nitrospirae;c__Nitrospira;o__Nitrospirales;f__Nitrospiraceae;g__;s__	Scaffold	Sweden: Stordalen Mire		fen_1314	Bacteria;Nitrospirota;Thermodesulfovibrionia;uncultured;uncultured bacterium
d__Bacteria;p__Nitrospirota;c__Thermodesulfovibrionia;o__Thermodesulfovibrionales;f__Dissulfurispiraceae;g__Fen-1308;s__Fen-1308 sp903822005	GCA_903822005.1	Nitrospirota other study	Other	Lake	lake water	98.18	1.82	181	0	89.8244	49.5048	3231892	GB_GCA_903822005.1	t	not type material	f	GCA_903822005.1	d__Bacteria;p__Nitrospirae;c__Nitrospira;o__Nitrospirales;f__Nitrospiraceae;g__;s__	Contig	none		AlinenLipids_bin-2809	none
d__Bacteria;p__Nitrospirota;c__Thermodesulfovibrionia;o__Thermodesulfovibrionales;f__Dissulfurispiraceae;g__Fen-1308;s__Fen-1308 sp903822005	GCA_903926985.1	Nitrospirota other study	Other	Lake	lake water	92.82	4.65	181	0	90.0389	49.826	3111729	GB_GCA_903822005.1	f	not type material	f	GCA_903926985.1	d__Bacteria;p__Nitrospirae;c__Nitrospira;o__Nitrospirales;f__Nitrospiraceae;g__;s__	Contig	none		AM-2014_bin-2824	none
d__Bacteria;p__Nitrospirota;c__Thermodesulfovibrionia;o__Thermodesulfovibrionales;f__Dissulfurispiraceae;g__Fen-1308;s__Fen-1308 sp903822005	GCA_903823195.1	Nitrospirota other study	Other	Lake	lake water	98.18	3.64	181	0	89.7787	49.5652	3302825	GB_GCA_903822005.1	f	not type material	f	GCA_903823195.1	d__Bacteria;p__Nitrospirae;c__Nitrospira;o__Nitrospirales;f__Nitrospiraceae;g__;s__	Contig	none		AM-lipid-02-D10_bin-0178	Bacteria;Nitrospirota;Thermodesulfovibrionia;uncultured;uncultured bacterium
d__Bacteria;p__Nitrospirota;c__Thermodesulfovibrionia;o__Thermodesulfovibrionales;f__Dissulfurispiraceae;g__Fen-1308;s__Fen-1308 sp903822005	GCA_903843525.1	Nitrospirota other study	Other	Lake	lake water	98.18	1.82	181	0	89.7748	49.5115	3293349	GB_GCA_903822005.1	f	not type material	f	GCA_903843525.1	d__Bacteria;p__Nitrospirae;c__Nitrospira;o__Nitrospirales;f__Nitrospiraceae;g__;s__	Contig	none		AM-lipid-02-D9_bin-1396	Bacteria;Nitrospirota;Thermodesulfovibrionia;uncultured;uncultured bacterium
d__Bacteria;p__Nitrospirota;c__Thermodesulfovibrionia;o__Thermodesulfovibrionales;f__Dissulfurispiraceae;g__GCA-2634385;s__GCA-2634385 sp002634385	GCA_019912415.1	Nitrospirota other study	Other	Bioreactor	C_S_N bioreactor biomass	100	4.98	181	0	88.4914	55.9883	4318782	GB_GCA_002634385.1	f	not type material	f	GCA_019912415.1	d__Bacteria;p__Nitrospirae;c__;o__;f__;g__;s__Candidatus Nitrobium versatile	Contig	Netherlands: Nijmegen		MAG_39	none
d__Bacteria;p__Nitrospirota;c__Thermodesulfovibrionia;o__Thermodesulfovibrionales;f__Dissulfurispiraceae;g__GCA-2634385;s__GCA-2634385 sp002634385	GCA_002634385.1	Nitrospirota other study	Other	Bioreactor	Bioreactor mimicking brackish/coastal conditions	100	4.98	181	0	88.5104	55.9252	4313849	GB_GCA_002634385.1	t	not type material	f	GCA_002634385.1	d__Bacteria;p__Nitrospirae;c__Nitrospira;o__Nitrospirales;f__Nitrospiraceae;g__Nitrospira;s__	Contig	Netherlands: Nijmegen		Ru_enrich_NS	none
d__Bacteria;p__Nitrospirota;c__Thermodesulfovibrionia;o__Thermodesulfovibrionales;f__Dissulfurispiraceae;g__GCA-2634385;s__GCA-2634385 sp020846375	GCA_020846375.1	Nitrospirota other study	Other	Bioreactor	Partial nitritation anammox bioreactor	82.12	2.17	181	0	90.0759	58.0945	2321017	GB_GCA_020846375.1	t	not type material	f	GCA_020846375.1	d__Bacteria;p__Nitrospirae;c__Nitrospira;o__Nitrospirales;f__;g__;s__	Contig	Sweden: Sjolunda WWTP		SJ299	none
d__Bacteria;p__Nitrospirota;c__Thermodesulfovibrionia;o__Thermodesulfovibrionales;f__Dissulfurispiraceae;g__GWB2-47-37;s__GWB2-47-37 sp001803635	GCA_001803635.1	Nitrospirota other study	Aquifer	Subsurface_terrestrial_aquifer	Rifle well CD01 at time point 2 / B; 5m depth; 0.2 filter	96.36	0	181	0	93.4568	46.3917	2472158	GB_GCA_001803635.1	t	not type material	f	GCA_001803635.1	d__Bacteria;p__Nitrospirae;c__;o__;f__;g__;s__	Scaffold	USA: Rifle; CO		none	none
d__Bacteria;p__Nitrospirota;c__Thermodesulfovibrionia;o__Thermodesulfovibrionales;f__Dissulfurispiraceae;g__GWB2-47-37;s__GWB2-47-37 sp001803635	GCA_001803605.1	Nitrospirota other study	Aquifer	Subsurface_terrestrial_aquifer	Rifle well CD01 at time point 1 / A; 5m depth; 0.2 filter	92.27	0.91	181	0	91.3724	46.7005	2292831	GB_GCA_001803635.1	f	not type material	f	GCA_001803605.1	d__Bacteria;p__Nitrospirae;c__;o__;f__;g__;s__	Scaffold	USA: Rifle; CO		none	none
d__Bacteria;p__Nitrospirota;c__Thermodesulfovibrionia;o__Thermodesulfovibrionales;f__Dissulfurispiraceae;g__GWB2-47-37;s__GWB2-47-37 sp001803635	GCA_003538695.1	Nitrospirota other study	Aquifer	Subsurface_terrestrial_aquifer	groundwater	87.92	1.87	181	66.67	92.9699	46.7367	2186776	GB_GCA_001803635.1	f	not type material	f	GCA_003538695.1	d__Bacteria;p__Nitrospirae;c__Nitrospira;o__Nitrospirales;f__Nitrospiraceae;g__;s__	Scaffold	none		UBA10224	Bacteria;Nitrospirota;Thermodesulfovibrionia;uncultured;uncultured bacterium
d__Bacteria;p__Nitrospirota;c__Thermodesulfovibrionia;o__Thermodesulfovibrionales;f__Dissulfurispiraceae;g__GWB2-47-37;s__GWB2-47-37 sp001803635	GCA_003453275.1	Nitrospirota other study	Aquifer	Subsurface_terrestrial_aquifer	groundwater	95.45	0	181	0	92.7048	46.5679	2473732	GB_GCA_001803635.1	f	not type material	f	GCA_003453275.1	d__Bacteria;p__Nitrospirae;c__Nitrospira;o__Nitrospirales;f__Nitrospiraceae;g__;s__	Scaffold	none		UBA9935	Bacteria;Nitrospirota;Thermodesulfovibrionia;uncultured;uncultured bacterium
d__Bacteria;p__Nitrospirota;c__Thermodesulfovibrionia;o__Thermodesulfovibrionales;f__Dissulfurispiraceae;g__GWB2-47-37;s__GWB2-47-37 sp016212685	GCA_016212685.1	Nitrospirota other study	Aquifer	Subsurface_terrestrial_aquifer	groundwater	88.34	0	181	0	92.047	45.9857	2169520	GB_GCA_016212685.1	t	not type material	f	GCA_016212685.1	d__Bacteria;p__Nitrospirae;c__;o__;f__;g__;s__	Contig	USA: California; Middletown		NC_groundwater_1709_Pr3_B-0.1um_46_8	none
d__Bacteria;p__Nitrospirota;c__Thermodesulfovibrionia;o__Thermodesulfovibrionales;f__Dissulfurispiraceae;g__GWB2-47-37;s__GWB2-47-37 sp021792185	GCA_023382185.1	Nitrospirota other study	Other	Mine_associated	Fankou acid mine drainage sediment Core A	94.55	0	181	0	91.729	45.6267	2427265	GB_GCA_021792185.1	f	not type material	f	GCA_023382185.1	d__Bacteria;p__Nitrospirae;c__;o__;f__;g__;s__	Scaffold	China: Guangdong		FK_Sedi_A_Bin.69	none
d__Bacteria;p__Nitrospirota;c__Thermodesulfovibrionia;o__Thermodesulfovibrionales;f__Dissulfurispiraceae;g__GWB2-47-37;s__GWB2-47-37 sp021792185	GCA_023488575.1	Nitrospirota other study	Other	Mine_associated	Fankou acid mine drainage sediment Core B	93.64	0	181	0	91.9732	45.6445	2489040	GB_GCA_021792185.1	f	not type material	f	GCA_023488575.1	d__Bacteria;p__Nitrospirae;c__;o__;f__;g__;s__	Scaffold	China: Guangdong		FK_Sedi_B_Bin.120	Bacteria;Nitrospirota;Thermodesulfovibrionia;uncultured;uncultured bacterium
d__Bacteria;p__Nitrospirota;c__Thermodesulfovibrionia;o__Thermodesulfovibrionales;f__Dissulfurispiraceae;g__GWB2-47-37;s__GWB2-47-37 sp021792185	GCA_021792185.1	Nitrospirota other study	Other	Mine_associated	acid mine drainage sediment	97.27	0	181	0	91.9726	45.5778	2646916	GB_GCA_021792185.1	t	not type material	f	GCA_021792185.1	d__Bacteria;p__Nitrospirae;c__;o__;f__;g__;s__	Scaffold	China: Fankou Lead-Zinc Mine; Guangdong Province		FK1.bin72	none
d__Bacteria;p__Nitrospirota;c__Thermodesulfovibrionia;o__Thermodesulfovibrionales;f__Dissulfurispiraceae;g__JAAYUK01;s__JAAYUK01 sp009773415	GCA_009773415.1	Nitrospirota other study	Aquifer	Subsurface_terrestrial_aquifer	groundwater	98.18	2.73	181	0	91.532	53.3483	2463938	GB_GCA_009773415.1	t	not type material	f	GCA_009773415.1	d__Bacteria;p__Nitrospirae;c__;o__;f__;g__;s__	Scaffold	USA: Ohio		X3_MaxBin.024	none
d__Bacteria;p__Nitrospirota;c__Thermodesulfovibrionia;o__Thermodesulfovibrionales;f__Dissulfurispiraceae;g__JAAYUK01;s__JAAYUK01 sp012517735	GCA_012517735.1	Nitrospirota other study	Other	Bioreactor	anaerobic digestion of organic wastes under variable temperature conditions and feedstocks	95.45	1.82	181	0	92.1838	55.4173	2714784	GB_GCA_012517735.1	t	not type material	f	GCA_012517735.1	d__Bacteria;p__Nitrospirae;c__Nitrospira;o__Nitrospirales;f__Nitrospiraceae;g__;s__	Contig	none		AS27yjCOA_151	none
d__Bacteria;p__Nitrospirota;c__Thermodesulfovibrionia;o__Thermodesulfovibrionales;f__Dissulfurispiraceae;g__JADFXI01;s__JADFXI01 sp015233365	GCA_015233365.1	Nitrospirota other study	Other	Lake	sediments	64.82	1.82	181	0	90.7802	48.6481	2181452	GB_GCA_015233365.1	t	not type material	f	GCA_015233365.1	d__Bacteria;p__Nitrospirae;c__;o__;f__;g__;s__	Scaffold	China: Dajiu Lake		nDJH15bin8	none
d__Bacteria;p__Nitrospirota;c__Thermodesulfovibrionia;o__Thermodesulfovibrionales;f__Dissulfurispiraceae;g__JADFXI01;s__JADFXI01 sp015233655	GCA_015233655.1	Nitrospirota other study	Other	Lake	sediments	85.99	2.25	181	12.5	91.7266	47.9841	3287085	GB_GCA_015233655.1	t	not type material	f	GCA_015233655.1	d__Bacteria;p__Nitrospirae;c__;o__;f__;g__;s__	Scaffold	China: Dajiu Lake		nDJH13bin21	Bacteria;Nitrospirota;Thermodesulfovibrionia;uncultured;uncultured bacterium
d__Bacteria;p__Nitrospirota;c__Thermodesulfovibrionia;o__Thermodesulfovibrionales;f__Dissulfurispiraceae;g__JAFGXL01;s__JAFGXL01 sp016936655	GCA_016936655.1	Nitrospirota other study	Other	Other	freshwater	98.18	0.91	181	0	93.05	43.5439	1990635	GB_GCA_016936655.1	t	not type material	f	GCA_016936655.1	d__Bacteria;p__Nitrospirae;c__;o__;f__;g__;s__	Contig	USA: Anadarko; OK; Zodletone Spring		ZodW_Metabat.371	none
d__Bacteria;p__Nitrospirota;c__Thermodesulfovibrionia;o__Thermodesulfovibrionales;f__Dissulfurispiraceae;g__JAFGXL01;s__JAFGXL01 sp021371915	GCA_021371915.1	Nitrospirota other study	Other	WWT	PCB contaminated wastewater treatment lagoon sediment microcosms	94.55	4.19	181	37.5	93.5185	47.628	1806785	GB_GCA_021371915.1	t	not type material	f	GCA_021371915.1	d__Bacteria;p__Nitrospirae;c__Nitrospira;o__Nitrospirales;f__Nitrospiraceae;g__;s__	Contig	USA: Altavista; VA		bin.662	none
d__Bacteria;p__Nitrospirota;c__Thermodesulfovibrionia;o__Thermodesulfovibrionales;f__Dissulfurispiraceae;g__JAGUWD01;s__JAGUWD01 sp020062545	GCA_020062545.1	Nitrospirota other study	Other	Subsurface_terrestrial	fracture fluid	100	0.91	181	0	92.8023	42.7278	2619295	GB_GCA_020062545.1	t	not type material	f	GCA_020062545.1	d__Bacteria;p__Nitrospirae;c__Thermodesulfovibrionia;o__Thermodesulfovibrionales;f__;g__;s__	Contig	USA: Sanford Underground Research Facility; Lead SD; Deep Mine Microbial Observatory (DeMMO)		DeMMO5_1	none
d__Bacteria;p__Nitrospirota;c__Thermodesulfovibrionia;o__Thermodesulfovibrionales;f__Dissulfurispiraceae;g__JAJOKM01;s__JAJOKM01 sp021129835	GCA_023272205.1	Nitrospirota other study	Other	Hydrothermal	single cell amplified by WGA-X;hydrothermal vent fluid	70.27	0.45	181	33.33	88.7508	43.3803	1291124	GB_GCA_021129835.1	f	not type material	f	GCA_023272205.1	d__Bacteria;p__Nitrospirae;c__Thermodesulfovibrionia;o__Thermodesulfovibrionales;f__;g__;s__	Contig	Atlantic Ocean: Lost City hydrothermal field		AH-679-I05	none
d__Bacteria;p__Nitrospirota;c__Thermodesulfovibrionia;o__Thermodesulfovibrionales;f__Dissulfurispiraceae;g__JAJOKM01;s__JAJOKM01 sp021129835	GCA_023271735.1	Nitrospirota other study	Other	Hydrothermal	hydrothermal vent fluid	61.91	0	181	0	87.0811	43.3267	997689	GB_GCA_021129835.1	f	not type material	f	GCA_023271735.1	d__Bacteria;p__Nitrospirae;c__Thermodesulfovibrionia;o__Thermodesulfovibrionales;f__;g__;s__	Contig	Atlantic Ocean		AH-679-P17	none
d__Bacteria;p__Nitrospirota;c__Thermodesulfovibrionia;o__Thermodesulfovibrionales;f__Dissulfurispiraceae;g__JAJOKM01;s__JAJOKM01 sp021129835	GCA_023271705.1	Nitrospirota other study	Other	Hydrothermal	hydrothermal vent fluid	68.14	0.91	181	0	86.5184	43.3954	1058062	GB_GCA_021129835.1	f	not type material	f	GCA_023271705.1	d__Bacteria;p__Nitrospirae;c__Thermodesulfovibrionia;o__Thermodesulfovibrionales;f__;g__;s__	Contig	Atlantic Ocean		AH-958-A08	none
d__Bacteria;p__Nitrospirota;c__Thermodesulfovibrionia;o__Thermodesulfovibrionales;f__Dissulfurispiraceae;g__JAJOKM01;s__JAJOKM01 sp021129835	GCA_023271555.1	Nitrospirota other study	Other	Hydrothermal	single cell amplified by WGA-X;hydrothermal vent fluid	71.53	0	181	0	86.8167	43.2875	1238126	GB_GCA_021129835.1	f	not type material	f	GCA_023271555.1	d__Bacteria;p__Nitrospirae;c__Thermodesulfovibrionia;o__Thermodesulfovibrionales;f__;g__;s__	Contig	Atlantic Ocean: Lost City hydrothermal field		AH-958-D16	Bacteria;Nitrospirota;Thermodesulfovibrionia;uncultured;uncultured bacterium
d__Bacteria;p__Nitrospirota;c__Thermodesulfovibrionia;o__Thermodesulfovibrionales;f__Dissulfurispiraceae;g__JAJOKM01;s__JAJOKM01 sp021129835	GCA_023271115.1	Nitrospirota other study	Other	Hydrothermal	hydrothermal vent fluid	51.39	0	181	0	87.0095	43.3737	1014164	GB_GCA_021129835.1	f	not type material	f	GCA_023271115.1	d__Bacteria;p__Nitrospirae;c__Thermodesulfovibrionia;o__Thermodesulfovibrionales;f__;g__;s__	Contig	Atlantic Ocean		AH-958-K20	none
d__Bacteria;p__Nitrospirota;c__Thermodesulfovibrionia;o__Thermodesulfovibrionales;f__Dissulfurispiraceae;g__JAJOKM01;s__JAJOKM01 sp021129835	GCA_023271075.1	Nitrospirota other study	Other	Hydrothermal	single cell amplified by WGA-X;hydrothermal vent fluid	62.95	0.91	181	0	86.8685	43.4338	1160927	GB_GCA_021129835.1	f	not type material	f	GCA_023271075.1	d__Bacteria;p__Nitrospirae;c__Thermodesulfovibrionia;o__Thermodesulfovibrionales;f__;g__;s__	Contig	Atlantic Ocean: Lost City hydrothermal field		AH-958-L11	none
d__Bacteria;p__Nitrospirota;c__Thermodesulfovibrionia;o__Thermodesulfovibrionales;f__Dissulfurispiraceae;g__JAJOKM01;s__JAJOKM01 sp021129835	GCA_021129835.1	Nitrospirota other study	Other	Hydrothermal	hydrothermal fluid	86.76	0.91	181	0	86.5078	43.3419	1346242	GB_GCA_021129835.1	t	not type material	f	GCA_021129835.1	d__Bacteria;p__Nitrospirae;c__Thermodesulfovibrionia;o__Thermodesulfovibrionales;f__;g__;s__	Scaffold	Atlantic Ocean		MAG-1293	none
d__Bacteria;p__Nitrospirota;c__Thermodesulfovibrionia;o__Thermodesulfovibrionales;f__Dissulfurispiraceae;g__JAJYXI01;s__JAJYXI01 sp021791055	GCA_023381825.1	Nitrospirota other study	Other	Mine_associated	Fankou acid mine drainage sediment Core A	94.04	0.05	181	100	92.1904	43.2206	1891185	GB_GCA_021791055.1	f	not type material	f	GCA_023381825.1	d__Bacteria;p__Nitrospirae;c__;o__;f__;g__;s__	Scaffold	China: Guangdong		FK_Sedi_A_Bin.139	none
d__Bacteria;p__Nitrospirota;c__Thermodesulfovibrionia;o__Thermodesulfovibrionales;f__Dissulfurispiraceae;g__JAJYXI01;s__JAJYXI01 sp021791055	GCA_023475805.1	Nitrospirota other study	Other	Mine_associated	Fankou acid mine drainage sediment Core B	94.49	0.96	181	100	92.5612	43.262	1798568	GB_GCA_021791055.1	f	not type material	f	GCA_023475805.1	d__Bacteria;p__Nitrospirae;c__;o__;f__;g__;s__	Scaffold	China: Guangdong		FK_Sedi_B_Bin.95	none
d__Bacteria;p__Nitrospirota;c__Thermodesulfovibrionia;o__Thermodesulfovibrionales;f__Dissulfurispiraceae;g__JAJYXI01;s__JAJYXI01 sp021791055	GCA_021791055.1	Nitrospirota other study	Other	Mine_associated	acid mine drainage sediment	98.13	0	181	0	92.4022	43.1784	2547223	GB_GCA_021791055.1	t	not type material	f	GCA_021791055.1	d__Bacteria;p__Nitrospirae;c__;o__;f__;g__;s__	Scaffold	China: Fankou Lead-Zinc Mine; Guangdong Province		FK3.bin35	none
d__Bacteria;p__Nitrospirota;c__Thermodesulfovibrionia;o__Thermodesulfovibrionales;f__Dissulfurispiraceae;g__JAMCVZ01;s__JAMCVZ01 sp021847795	GCA_021847795.1	Nitrospirota other study	Other	Mine_associated	acid mine drainage sediment	96.36	2.73	181	5.26	88.6962	51.188	3539503	GB_GCA_021847795.1	t	not type material	f	GCA_021847795.1	d__Bacteria;p__Nitrospirae;c__;o__;f__;g__;s__	Scaffold	China: Shuikoushan Lead-Zinc Mine; Hunan Province		SKS1.bin28	none
d__Bacteria;p__Nitrospirota;c__Thermodesulfovibrionia;o__Thermodesulfovibrionales;f__Dissulfurispiraceae;g__JAMCVZ01;s__JAMCVZ01 sp023476565	GCA_023382235.1	Nitrospirota other study	Other	Mine_associated	Fankou acid mine drainage sediment Core A	90.45	1.16	181	0	89.5909	49.7606	2862193	GB_GCA_023476565.1	f	not type material	f	GCA_023382235.1	d__Bacteria;p__Nitrospirae;c__;o__;f__;g__;s__	Scaffold	China: Guangdong		FK_Sedi_A_Bin.60	none
d__Bacteria;p__Nitrospirota;c__Thermodesulfovibrionia;o__Thermodesulfovibrionales;f__Dissulfurispiraceae;g__JAMCVZ01;s__JAMCVZ01 sp023476565	GCA_023476565.1	Nitrospirota other study	Other	Mine_associated	Fankou acid mine drainage sediment Core B	95.45	1.09	181	50	89.9941	49.7483	2672780	GB_GCA_023476565.1	t	not type material	f	GCA_023476565.1	d__Bacteria;p__Nitrospirae;c__;o__;f__;g__;s__	Contig	China: Guangdong		FK_Sedi_B_Bin.71	none
d__Bacteria;p__Nitrospirota;c__Thermodesulfovibrionia;o__Thermodesulfovibrionales;f__Dissulfurispiraceae;g__JAMCVZ01;s__JAMCVZ01 sp023476565	GCA_021832065.1	Nitrospirota other study	Other	Mine_associated	acid mine drainage sediment	82.14	0.45	181	100	89.6451	49.1696	2581318	GB_GCA_023476565.1	f	not type material	f	GCA_021832065.1	d__Archaea;p__Candidatus Thermoplasmatota;c__Thermoplasmata;o__;f__;g__;s__	Scaffold	China: Fankou Lead-Zinc Mine; Guangdong Province		FK1.bin8	Bacteria;Nitrospirota;Thermodesulfovibrionia;uncultured;uncultured bacterium
d__Bacteria;p__Nitrospirota;c__Thermodesulfovibrionia;o__Thermodesulfovibrionales;f__Dissulfurispiraceae;g__JAMCVZ01;s__JAMCVZ01 sp023476565	GCA_021801065.1	Nitrospirota other study	Other	Mine_associated	acid mine drainage sediment	94.09	2.3	181	33.33	89.7726	49.734	3128186	GB_GCA_023476565.1	f	not type material	f	GCA_021801065.1	d__Bacteria;p__Nitrospirae;c__;o__;f__;g__;s__	Scaffold	China: Fankou Lead-Zinc Mine; Guangdong Province		FK4.bin18	Bacteria;Nitrospirota;Thermodesulfovibrionia;uncultured;uncultured bacterium
d__Bacteria;p__Nitrospirota;c__Thermodesulfovibrionia;o__Thermodesulfovibrionales;f__Dissulfurispiraceae;g__MYbin3;s__MYbin3 sp002753335	GCA_002753335.1	Nitrospirota other study	Other	Lake	sediment	96.49	0.91	181	0	94.0706	44.3606	2929370	GB_GCA_002753335.1	t	not type material	f	GCA_002753335.1	d__Bacteria;p__Nitrospirae;c__;o__;f__;g__;s__	Scaffold	China: Lake Miyun		MYbin3	Bacteria;Nitrospirota;Thermodesulfovibrionia;uncultured;uncultured bacterium
d__Bacteria;p__Nitrospirota;c__Thermodesulfovibrionia;o__Thermodesulfovibrionales;f__Dissulfurispiraceae;g__MYbin3;s__MYbin3 sp002753335	GCA_015232195.1	Nitrospirota other study	Other	Lake	sediments	97.06	0.91	181	0	94.033	44.3575	2908520	GB_GCA_002753335.1	f	not type material	f	GCA_015232195.1	d__Bacteria;p__Nitrospirae;c__;o__;f__;g__;s__	Scaffold	China: Beijing; Lake Miyun		nMYbin1	Bacteria;Nitrospirota;Thermodesulfovibrionia;uncultured;uncultured bacterium
d__Bacteria;p__Nitrospirota;c__Thermodesulfovibrionia;o__Thermodesulfovibrionales;f__Dissulfurispiraceae;g__MYbin3;s__MYbin3 sp004321915	GCA_004321915.1	Nitrospirota other study	Aquifer	Subsurface_terrestrial_aquifer	groundwater	98.18	2.73	181	0	92.4631	48.5099	3626718	GB_GCA_004321915.1	t	not type material	f	GCA_004321915.1	d__Bacteria;p__Nitrospirae;c__;o__;f__;g__;s__	Contig	USA: Tennessee		DP16D_bin.35	Bacteria;Nitrospirota;Thermodesulfovibrionia;uncultured;uncultured bacterium
d__Bacteria;p__Nitrospirota;c__Thermodesulfovibrionia;o__Thermodesulfovibrionales;f__Dissulfurispiraceae;g__PNNP01;s__PNNP01 sp013824325	GCA_013824325.1	Nitrospirota other study	Other	Drinking_water_associated	drinking water system-raw water	75.4	0.91	181	0	93.1487	41.3598	1245023	GB_GCA_013824325.1	t	not type material	f	GCA_013824325.1	d__Bacteria;p__Nitrospirae;c__Thermodesulfovibrionia;o__Thermodesulfovibrionales;f__Thermodesulfovibrionaceae;g__Thermodesulfovibrio;s__	Contig	USA: Illinois; Champaign		SW.3.61	none
d__Bacteria;p__Nitrospirota;c__Thermodesulfovibrionia;o__Thermodesulfovibrionales;f__Dissulfurispiraceae;g__UBA665;s__UBA665 sp002299835	GCA_021849205.1	Nitrospirota other study	Other	Mine_associated	acid mine drainage sediment	91.76	3.64	181	40	87.9189	40.4486	2079437	GB_GCA_002299835.1	f	not type material	f	GCA_021849205.1	d__Bacteria;p__Nitrospirae;c__;o__;f__;g__;s__	Scaffold	China: Shuikoushan Lead-Zinc Mine; Hunan Province		SKS3.bin64	none
d__Bacteria;p__Nitrospirota;c__Thermodesulfovibrionia;o__Thermodesulfovibrionales;f__Dissulfurispiraceae;g__UBA665;s__UBA665 sp002299835	GCA_002299835.1	Nitrospirota other study	Other	Hot_spring	Voltri Massif travertine	94.49	0.71	181	0	88.3504	40.3511	2024423	GB_GCA_002299835.1	t	not type material	f	GCA_002299835.1	d__Bacteria;p__Nitrospirae;c__Nitrospira;o__Nitrospirales;f__Nitrospiraceae;g__;s__	Scaffold	Italy:Voltri Massif; Liguria		UBA665	none
d__Bacteria;p__Nitrospirota;c__Thermodesulfovibrionia;o__Thermodesulfovibrionales;f__DUZI01;g__DUZI01;s__DUZI01 sp013349595	GCA_013349595.1	Nitrospirota other study	Other	Hot_spring	hot spring water	90.2	3.64	181	40	89.1295	35.3328	1933163	GB_GCA_013349595.1	t	not type material	f	GCA_013349595.1	d__Bacteria;p__Nitrospirae;c__;o__;f__;g__;s__	Contig	South Africa: Limpopo		MAG_10313_ntr_31	none
d__Bacteria;p__Nitrospirota;c__Thermodesulfovibrionia;o__Thermodesulfovibrionales;f__DYHD01;g__DYHD01;s__DYHD01 sp020724365	GCA_020724365.1	Nitrospirota other study	Aquifer	Subsurface_terrestrial_aquifer	groundwater filtered on filters	93.28	0.91	181	0	87.7668	37.2807	2218362	GB_GCA_020724365.1	t	not type material	f	GCA_020724365.1	d__Bacteria;p__Nitrospirae;c__Thermodesulfovibrionia;o__Thermodesulfovibrionales;f__Thermodesulfovibrionaceae;g__Thermodesulfovibrio;s__Thermodesulfovibrio yellowstonii	Scaffold	South Africa: Beatrix mine in Welkom district		BE2012_37_10	none
d__Bacteria;p__Nitrospirota;c__Thermodesulfovibrionia;o__Thermodesulfovibrionales;f__JdFR-85;g__BMS3Abin08;s__BMS3Abin08 sp002897935	GCA_002897935.1	Nitrospirota other study	Other	Hydrothermal	sub-seafloor sulfide deposits	91.82	0.91	181	0	84.1254	47.8758	2614784	GB_GCA_002897935.1	t	not type material	f	GCA_002897935.1	d__Bacteria;p__;c__;o__;f__;g__;s__	Contig	none		BMS3Abin08	Bacteria;Nitrospirota;Thermodesulfovibrionia;Thermodesulfovibrionales;Thermodesulfovibrionaceae;Thermodesulfovibrio;uncultured bacterium
d__Bacteria;p__Nitrospirota;c__Thermodesulfovibrionia;o__Thermodesulfovibrionales;f__JdFR-85;g__BMS3Abin08;s__BMS3Abin08 sp002897935	GCA_002897875.1	Nitrospirota other study	Other	Hydrothermal	sub-seafloor sulfide deposits	91.82	0.91	181	0	84.2591	48.0377	2495865	GB_GCA_002897935.1	f	not type material	f	GCA_002897875.1	d__Bacteria;p__;c__;o__;f__;g__;s__	Contig	none		BMS3Bbin06	none
d__Bacteria;p__Nitrospirota;c__Thermodesulfovibrionia;o__Thermodesulfovibrionales;f__JdFR-85;g__BMS3Abin08;s__BMS3Abin08 sp002897935	GCA_913009405.1	Nitrospirota other study	Other	Marine	marine metagenome	95.45	0.91	181	0	83.5513	47.5333	3013482	GB_GCA_002897935.1	f	not type material	f	GCA_913009405.1	d__Bacteria;p__;c__;o__;f__;g__;s__	Contig	none		DRR093005_bin.30_MetaBAT_v2.12.1_MAG	none
d__Bacteria;p__Nitrospirota;c__Thermodesulfovibrionia;o__Thermodesulfovibrionales;f__JdFR-85;g__BMS3Abin08;s__BMS3Abin08 sp015485235	GCA_015485235.1	Nitrospirota other study	Other	Hydrothermal	deep-sea hydrothermal deposit	96.05	2.73	181	25	89.5783	50.6697	2686492	GB_GCA_015485235.1	t	not type material	f	GCA_015485235.1	d__Bacteria;p__Nitrospirae;c__;o__;f__;g__;s__	Contig	Pacific Ocean		S139_46	Bacteria;Nitrospirota;Thermodesulfovibrionia;Thermodesulfovibrionales;Thermodesulfovibrionaceae;Thermodesulfovibrio;uncultured bacterium
d__Bacteria;p__Nitrospirota;c__Thermodesulfovibrionia;o__Thermodesulfovibrionales;f__JdFR-85;g__BMS3Bbin07;s__BMS3Bbin07 sp002898135	GCA_002898135.1	Nitrospirota other study	Other	Hydrothermal	sub-seafloor sulfide deposits	76.13	0	181	0	89.8091	46.9836	1607363	GB_GCA_002898135.1	t	not type material	f	GCA_002898135.1	d__Bacteria;p__;c__;o__;f__;g__;s__	Contig	none		BMS3Bbin07	none
d__Bacteria;p__Nitrospirota;c__Thermodesulfovibrionia;o__Thermodesulfovibrionales;f__JdFR-85;g__BMS3Bbin07;s__BMS3Bbin07 sp002898135	GCA_913009595.1	Nitrospirota other study	Other	Marine	marine metagenome	98.18	1.82	181	0	88.3698	46.8519	2302897	GB_GCA_002898135.1	f	not type material	f	GCA_913009595.1	d__Bacteria;p__;c__;o__;f__;g__;s__	Contig	none		DRR093004_bin.9_MetaBAT_v2.12.1_MAG	none
d__Bacteria;p__Nitrospirota;c__Thermodesulfovibrionia;o__Thermodesulfovibrionales;f__JdFR-85;g__BMS3Bbin07;s__BMS3Bbin07 sp003232715	GCA_011052325.1	Nitrospirota other study	Other	Hydrothermal	Hydrothermal vent sediment	94.55	2.83	181	33.33	87.9835	46.146	2287467	GB_GCA_003232715.1	f	not type material	f	GCA_011052325.1	d__Bacteria;p__Nitrospirae;c__;o__;f__;g__;s__	Contig	Atlantic Ocean		HyVt-409	none
d__Bacteria;p__Nitrospirota;c__Thermodesulfovibrionia;o__Thermodesulfovibrionales;f__JdFR-85;g__BMS3Bbin07;s__BMS3Bbin07 sp003232715	GCA_913053925.1	Nitrospirota other study	Other	Marine	marine metagenome	95.45	1.36	181	0	88.4282	46.1296	2565830	GB_GCA_003232715.1	f	not type material	f	GCA_913053925.1	d__Bacteria;p__Nitrospirae;c__;o__;f__;g__;s__	Contig	none		SRR4028170_bin.42_MetaBAT_v2.12.1_MAG	Bacteria;Nitrospirota;Thermodesulfovibrionia;Thermodesulfovibrionales;Thermodesulfovibrionaceae;Thermodesulfovibrio;uncultured bacterium
d__Bacteria;p__Nitrospirota;c__Thermodesulfovibrionia;o__Thermodesulfovibrionales;f__JdFR-85;g__BMS3Bbin07;s__BMS3Bbin07 sp003232715	GCA_003232715.1	Nitrospirota other study	Other	Hydrothermal	marine hydrothermal chimney wall TVG10	84.26	0	181	0	87.8661	46.0405	2057909	GB_GCA_003232715.1	t	not type material	f	GCA_003232715.1	d__Bacteria;p__Nitrospirae;c__;o__;f__;g__;s__	Scaffold	Atlantic Ocean: Mid-Atlantic Ridge; Guaymas Basin; Black smoker hydrothermal vent		SZUA-77	none
d__Bacteria;p__Nitrospirota;c__Thermodesulfovibrionia;o__Thermodesulfovibrionales;f__JdFR-85;g__BMS3Bbin07;s__BMS3Bbin07 sp011051565	GCA_011051565.1	Nitrospirota other study	Other	Hydrothermal	rock sample from hydrothermal vent	97.12	2.27	181	100	91.0012	58.1425	2230337	GB_GCA_011051565.1	t	not type material	f	GCA_011051565.1	d__Bacteria;p__Nitrospirae;c__;o__;f__;g__;s__	Contig	Tonga: Lau Basin		HyVt-450	none
d__Bacteria;p__Nitrospirota;c__Thermodesulfovibrionia;o__Thermodesulfovibrionales;f__JdFR-85;g__BMS3Bbin07;s__BMS3Bbin07 sp011051565	GCA_015491675.1	Nitrospirota other study	Other	Hydrothermal	deep-sea hydrothermal deposit	98.64	1.36	181	0	91.0086	58.5617	2252694	GB_GCA_011051565.1	f	not type material	f	GCA_015491675.1	d__Bacteria;p__Nitrospirae;c__;o__;f__;g__;s__	Contig	Pacific Ocean		S140_39	none
d__Bacteria;p__Nitrospirota;c__Thermodesulfovibrionia;o__Thermodesulfovibrionales;f__JdFR-85;g__BMS3Bbin07;s__BMS3Bbin07 sp011051565	GCA_015492545.1	Nitrospirota other study	Other	Hydrothermal	deep-sea hydrothermal deposit	98.48	3.64	181	75	91.0138	58.6214	2294805	GB_GCA_011051565.1	f	not type material	f	GCA_015492545.1	d__Bacteria;p__Nitrospirae;c__;o__;f__;g__;s__	Contig	Pacific Ocean		S146_59	none
d__Bacteria;p__Nitrospirota;c__Thermodesulfovibrionia;o__Thermodesulfovibrionales;f__JdFR-85;g__BMS3Bbin07;s__BMS3Bbin07 sp013152195	GCA_013152195.1	Nitrospirota other study	Other	Hydrothermal	Deepsea hydrothermal sulfide chimney	79.49	0.05	181	0	89.5147	46.8776	1579605	GB_GCA_013152195.1	t	not type material	f	GCA_013152195.1	d__Bacteria;p__Nitrospirae;c__;o__;f__;g__;s__	Scaffold	Pacific Ocean: East Pacific Rise		M_MetaBat.13	none
d__Bacteria;p__Nitrospirota;c__Thermodesulfovibrionia;o__Thermodesulfovibrionales;f__JdFR-85;g__BMS3Bbin07;s__BMS3Bbin07 sp013152485	GCA_013152485.1	Nitrospirota other study	Other	Hydrothermal	Deepsea hydrothermal sulfide chimney	90.45	0.91	181	0	90.1234	56.0985	2056751	GB_GCA_013152485.1	t	not type material	f	GCA_013152485.1	d__Bacteria;p__Nitrospirae;c__;o__;f__;g__;s__	Scaffold	Pacific Ocean: East Pacific Rise		M_MetaBat.107	none
d__Bacteria;p__Nitrospirota;c__Thermodesulfovibrionia;o__Thermodesulfovibrionales;f__JdFR-85;g__JAADHP01;s__JAADHP01 sp011321725	GCA_011321725.1	Nitrospirota other study	Other	Hydrothermal	rock sample from hydrothermal vent	97.27	1.6	181	75	90.915	47.3755	2628517	GB_GCA_011321725.1	t	not type material	f	GCA_011321725.1	d__Bacteria;p__Nitrospirae;c__;o__;f__;g__;s__	Contig	Tonga: Lau Basin		HyVt-545	Bacteria;Nitrospirota;Thermodesulfovibrionia;Thermodesulfovibrionales;Thermodesulfovibrionaceae;Thermodesulfovibrio;uncultured bacterium
d__Bacteria;p__Nitrospirota;c__Thermodesulfovibrionia;o__Thermodesulfovibrionales;f__JdFR-85;g__JAADHP01;s__JAADHP01 sp011321725	GCA_015484745.1	Nitrospirota other study	Other	Hydrothermal	deep-sea hydrothermal deposit	99.09	2.96	181	40	91.0479	47.165	2808947	GB_GCA_011321725.1	f	not type material	f	GCA_015484745.1	d__Bacteria;p__Nitrospirae;c__;o__;f__;g__;s__	Contig	Pacific Ocean		S140_22	Bacteria;Nitrospirota;Thermodesulfovibrionia;Thermodesulfovibrionales;Thermodesulfovibrionaceae;Thermodesulfovibrio;uncultured bacterium
d__Bacteria;p__Nitrospirota;c__Thermodesulfovibrionia;o__Thermodesulfovibrionales;f__JdFR-85;g__JAADHP01;s__JAADHP01 sp011321725	GCA_015492535.1	Nitrospirota other study	Other	Hydrothermal	deep-sea hydrothermal deposit	85	3.14	181	33.33	91.9013	47.8633	2309123	GB_GCA_011321725.1	f	not type material	f	GCA_015492535.1	d__Bacteria;p__Nitrospirae;c__;o__;f__;g__;s__	Contig	Pacific Ocean		S146_57	none
d__Bacteria;p__Nitrospirota;c__Thermodesulfovibrionia;o__Thermodesulfovibrionales;f__JdFR-85;g__JAADHP01;s__JAADHP01 sp013151785	GCA_013151785.1	Nitrospirota other study	Other	Hydrothermal	Deepsea hydrothermal sulfide chimney	71.47	0.48	181	50	88.5998	43.3739	2006898	GB_GCA_013151785.1	t	not type material	f	GCA_013151785.1	d__Bacteria;p__Nitrospirae;c__;o__;f__;g__;s__	Scaffold	Pacific Ocean: East Pacific Rise		M_MetaBat.199	Bacteria;Nitrospirota;Thermodesulfovibrionia;Thermodesulfovibrionales;Thermodesulfovibrionaceae;Thermodesulfovibrio;uncultured bacterium
d__Bacteria;p__Nitrospirota;c__Thermodesulfovibrionia;o__Thermodesulfovibrionales;f__JdFR-85;g__JAADIE01;s__JAADIE01 sp013151495	GCA_013151495.1	Nitrospirota other study	Other	Hydrothermal	Deepsea hydrothermal sulfide chimney	96.36	1.09	181	0	93.4948	43.3901	1725784	GB_GCA_013151495.1	t	not type material	f	GCA_013151495.1	d__Bacteria;p__Nitrospirae;c__;o__;f__;g__;s__	Scaffold	Pacific Ocean: East Pacific Rise		M_MetaBat.26	none
d__Bacteria;p__Nitrospirota;c__Thermodesulfovibrionia;o__Thermodesulfovibrionales;f__JdFR-85;g__JAADIE01;s__JAADIE01 sp015484595	GCA_015484595.1	Nitrospirota other study	Other	Hydrothermal	deep-sea hydrothermal deposit	98.18	2.78	181	60	92.264	45.3343	2114926	GB_GCA_015484595.1	t	not type material	f	GCA_015484595.1	d__Bacteria;p__Nitrospirae;c__;o__;f__;g__;s__	Contig	Pacific Ocean		S009_28	none
d__Bacteria;p__Nitrospirota;c__Thermodesulfovibrionia;o__Thermodesulfovibrionales;f__JdFR-85;g__JdFR-85;s__JdFR-85 sp002011745	GCA_002011745.1	Nitrospirota other study	Other	Subsurface_marine	basaltic crustal fluids	98.18	1.82	181	0	93.1689	41.5409	2325903	GB_GCA_002011745.1	t	not type material	f	GCA_002011745.1	d__Bacteria;p__Nitrospirae;c__;o__;f__;g__;s__	Contig	Pacific Ocean		JdFR-85	none
d__Bacteria;p__Nitrospirota;c__Thermodesulfovibrionia;o__Thermodesulfovibrionales;f__JdFR-85;g__JdFR-85;s__JdFR-85 sp015492645	GCA_015492645.1	Nitrospirota other study	Other	Hydrothermal	deep-sea hydrothermal deposit	99.09	0.91	181	0	92.9097	48.8837	2432978	GB_GCA_015492645.1	t	not type material	f	GCA_015492645.1	d__Bacteria;p__Nitrospirae;c__;o__;f__;g__;s__	Contig	Pacific Ocean		S146_51	Bacteria;Nitrospirota;Thermodesulfovibrionia;Thermodesulfovibrionales;Thermodesulfovibrionaceae;Thermodesulfovibrio;uncultured bacterium
d__Bacteria;p__Nitrospirota;c__Thermodesulfovibrionia;o__Thermodesulfovibrionales;f__JdFR-85;g__S146-64;s__S146-64 sp015492515	GCA_015492515.1	Nitrospirota other study	Other	Hydrothermal	deep-sea hydrothermal deposit	100	0.91	181	0	91.4281	59.4158	2186487	GB_GCA_015492515.1	t	not type material	f	GCA_015492515.1	d__Bacteria;p__Nitrospirae;c__;o__;f__;g__;s__	Contig	Pacific Ocean		S146_64	none
d__Bacteria;p__Nitrospirota;c__Thermodesulfovibrionia;o__Thermodesulfovibrionales;f__JdFR-86;g__JACQZC01;s__JACQZC01 sp016207905	GCA_016207905.1	Nitrospirota other study	Aquifer	Subsurface_terrestrial_aquifer	groundwater	97.27	0	181	0	91.3011	43.0443	2027138	GB_GCA_016207905.1	t	not type material	f	GCA_016207905.1	d__Bacteria;p__Nitrospirae;c__;o__;f__;g__;s__	Scaffold	USA: California; Middletown		NC_groundwater_1557_Pr4_S-0.65um_43_18	none
d__Bacteria;p__Nitrospirota;c__Thermodesulfovibrionia;o__Thermodesulfovibrionales;f__JdFR-86;g__JdFR-86;s__JdFR-86 sp002011815	GCA_002011815.1	Nitrospirota other study	Other	Subsurface_marine	basaltic crustal fluids	98.18	0.83	181	66.67	93.5032	45.2553	2103466	GB_GCA_002011815.1	t	not type material	f	GCA_002011815.1	d__Bacteria;p__Nitrospirae;c__;o__;f__;g__;s__	Contig	Pacific Ocean		JdFR-86	none
d__Bacteria;p__Nitrospirota;c__Thermodesulfovibrionia;o__Thermodesulfovibrionales;f__JdFR-88;g__JACWAF01;s__JACWAF01 sp014874185	GCA_014874185.1	Nitrospirota other study	Other	Lake	Deep anoxic layer (35m depth) Cueva de la Mora	100	1.36	181	0	89.9562	55.6833	2434658	GB_GCA_014874185.1	t	not type material	f	GCA_014874185.1	d__Bacteria;p__Nitrospirae;c__;o__;f__;g__;s__	Contig	Spain: Huelva; Cueva de la Mora		B_NIT_04	none
d__Bacteria;p__Nitrospirota;c__Thermodesulfovibrionia;o__Thermodesulfovibrionales;f__JdFR-88;g__JAJYGJ01;s__JAJYGJ01 sp021789555	GCA_021789555.1	Nitrospirota other study	Other	Mine_associated	acid mine drainage sediment	99.09	0.91	181	0	88.9874	56.4944	2851183	GB_GCA_021789555.1	t	not type material	f	GCA_021789555.1	d__Bacteria;p__Nitrospirae;c__;o__;f__;g__;s__	Scaffold	China: Dabaoshan Pyrite-Copper Mine; Guangdong Province		DBS2-1.bin159	none
d__Bacteria;p__Nitrospirota;c__Thermodesulfovibrionia;o__Thermodesulfovibrionales;f__JdFR-88;g__JAJYGJ01;s__JAJYGJ01 sp021790695	GCA_021790695.1	Nitrospirota other study	Other	Mine_associated	acid mine drainage sediment	82.8	0	181	0	89.2768	58.1246	2188904	GB_GCA_021790695.1	t	not type material	f	GCA_021790695.1	d__Bacteria;p__Nitrospirae;c__;o__;f__;g__;s__	Scaffold	China: Dabaoshan Pyrite-Copper Mine; Guangdong Province		DBS1-3.bin125	Bacteria;Nitrospirota;Thermodesulfovibrionia;uncultured;uncultured bacterium
d__Bacteria;p__Nitrospirota;c__Thermodesulfovibrionia;o__Thermodesulfovibrionales;f__JdFR-88;g__JAJYGJ01;s__JAJYGJ01 sp021825295	GCA_021825295.1	Nitrospirota other study	Other	Mine_associated	acid mine drainage sediment	91.28	0.91	181	0	88.6943	57.0991	2890256	GB_GCA_021825295.1	t	not type material	f	GCA_021825295.1	d__Bacteria;p__Nitrospirae;c__;o__;f__;g__;s__	Scaffold	China: Wuyi Polymetallic Mine; Guangxi Province		WY3.bin132	none
d__Bacteria;p__Nitrospirota;c__Thermodesulfovibrionia;o__Thermodesulfovibrionales;f__JdFR-88;g__JAJYJS01;s__JAJYJS01 sp021789215	GCA_021789215.1	Nitrospirota other study	Other	Mine_associated	acid mine drainage sediment	87.73	1.82	181	0	91.7999	56.0347	2208133	GB_GCA_021789215.1	t	not type material	f	GCA_021789215.1	d__Bacteria;p__Nitrospirae;c__;o__;f__;g__;s__	Scaffold	China: Dabaoshan Pyrite-Copper Mine; Guangdong Province		DBS2-1.bin166	none
d__Bacteria;p__Nitrospirota;c__Thermodesulfovibrionia;o__Thermodesulfovibrionales;f__JdFR-88;g__JAKAEG01;s__JAKAEG01 sp021789735	GCA_021789735.1	Nitrospirota other study	Other	Mine_associated	acid mine drainage sediment	94.74	4.89	103	76.19	89.5653	55.8666	2423978	GB_GCA_021789735.1	t	not type material	f	GCA_021789735.1	d__Bacteria;p__Nitrospirae;c__;o__;f__;g__;s__	Scaffold	China: Dabaoshan Pyrite-Copper Mine; Guangdong Province		DBS2-1.bin140	Bacteria;Nitrospirota;Thermodesulfovibrionia;uncultured;uncultured bacterium
d__Bacteria;p__Nitrospirota;c__Thermodesulfovibrionia;o__Thermodesulfovibrionales;f__JdFR-88;g__JAKAEG01;s__JAKAEG01 sp021789935	GCA_021789935.1	Nitrospirota other study	Other	Mine_associated	acid mine drainage sediment	98.18	0.91	181	0	89.6475	53.3845	2471817	GB_GCA_021789935.1	t	not type material	f	GCA_021789935.1	d__Bacteria;p__Nitrospirae;c__;o__;f__;g__;s__	Scaffold	China: Dabaoshan Pyrite-Copper Mine; Guangdong Province		DBS2-1.bin129	none
d__Bacteria;p__Nitrospirota;c__Thermodesulfovibrionia;o__Thermodesulfovibrionales;f__JdFR-88;g__JAKAEG01;s__JAKAEG01 sp021812785	GCA_021812785.1	Nitrospirota other study	Other	Mine_associated	acid mine drainage sediment	54.7	0.91	181	0	88.7965	53.6795	2531077	GB_GCA_021812785.1	t	not type material	f	GCA_021812785.1	d__Bacteria;p__Nitrospirae;c__;o__;f__;g__;s__	Scaffold	China: Wuyi Polymetallic Mine; Guangxi Province		WY5.bin2	Bacteria;Nitrospirota;4-29-1;uncultured proteobacterium
d__Bacteria;p__Nitrospirota;c__Thermodesulfovibrionia;o__Thermodesulfovibrionales;f__JdFR-88;g__JAKAEG01;s__JAKAEG01 sp021813765	GCA_021813765.1	Nitrospirota other study	Other	Mine_associated	acid mine drainage sediment	94.38	0	181	0	88.6851	54.6242	2584566	GB_GCA_021813765.1	t	not type material	f	GCA_021813765.1	d__Bacteria;p__Nitrospirae;c__;o__;f__;g__;s__	Scaffold	China: Wuyi Polymetallic Mine; Guangxi Province		WY3.bin97	Bacteria;Chloroflexi;Anaerolineae;Anaerolineales;Anaerolineaceae;uncultured;uncultured bacterium
d__Bacteria;p__Nitrospirota;c__Thermodesulfovibrionia;o__Thermodesulfovibrionales;f__JdFR-88;g__JAKAEG01;s__JAKAEG01 sp021819985	GCA_021819985.1	Nitrospirota other study	Other	Mine_associated	acid mine drainage sediment	93.76	0	181	0	88.2076	50.9194	2961726	GB_GCA_021819985.1	t	not type material	f	GCA_021819985.1	d__Bacteria;p__Nitrospirae;c__;o__;f__;g__;s__	Scaffold	China: Wuyi Polymetallic Mine; Guangxi Province		WY1.bin133	none
d__Bacteria;p__Nitrospirota;c__Thermodesulfovibrionia;o__Thermodesulfovibrionales;f__JdFR-88;g__JAKAEG01;s__JAKAEG01 sp021819985	GCA_021843265.1	Nitrospirota other study	Other	Mine_associated	acid mine drainage sediment	76.79	1.01	181	33.33	88.3923	50.9314	3186297	GB_GCA_021819985.1	f	not type material	f	GCA_021843265.1	d__Bacteria;p__Nitrospirae;c__;o__;f__;g__;s__	Scaffold	China: Wuyi Polymetallic Mine; Guangxi Province		WY2.bin105	Bacteria;Nitrospirota;Thermodesulfovibrionia;uncultured;uncultured bacterium
d__Bacteria;p__Nitrospirota;c__Thermodesulfovibrionia;o__Thermodesulfovibrionales;f__JdFR-88;g__JAKAEG01;s__JAKAEG01 sp021825785	GCA_021825785.1	Nitrospirota other study	Other	Mine_associated	acid mine drainage sediment	54.67	0	181	0	87.8743	53.6038	2595353	GB_GCA_021825785.1	t	not type material	f	GCA_021825785.1	d__Bacteria;p__Nitrospirae;c__;o__;f__;g__;s__	Scaffold	China: Wuyi Polymetallic Mine; Guangxi Province		WY2.bin3	Bacteria;Nitrospirota;Thermodesulfovibrionia;uncultured;uncultured Magnetobacterium sp.
d__Bacteria;p__Nitrospirota;c__Thermodesulfovibrionia;o__Thermodesulfovibrionales;f__JdFR-88;g__JAKAEG01;s__JAKAEG01 sp021840255	GCA_021790145.1	Nitrospirota other study	Other	Mine_associated	acid mine drainage sediment	74.32	0	181	0	88.331	52.7482	2658757	GB_GCA_021840255.1	f	not type material	f	GCA_021790145.1	d__Bacteria;p__Nitrospirae;c__;o__;f__;g__;s__	Scaffold	China: Dabaoshan Pyrite-Copper Mine; Guangdong Province		DBS2-1.bin116	none
d__Bacteria;p__Nitrospirota;c__Thermodesulfovibrionia;o__Thermodesulfovibrionales;f__JdFR-88;g__JAKAEG01;s__JAKAEG01 sp021840255	GCA_021840255.1	Nitrospirota other study	Other	Mine_associated	acid mine drainage sediment	71.45	0	181	0	88.8504	53.3687	2202801	GB_GCA_021840255.1	t	not type material	f	GCA_021840255.1	d__Bacteria;p__Nitrospirae;c__;o__;f__;g__;s__	Contig	China: Wuyi Polymetallic Mine; Guangxi Province		WY3.bin168	Bacteria;Nitrospirota;Thermodesulfovibrionia;uncultured;uncultured Magnetobacterium sp.
d__Bacteria;p__Nitrospirota;c__Thermodesulfovibrionia;o__Thermodesulfovibrionales;f__JdFR-88;g__JAKAKS01;s__JAKAKS01 sp021788025	GCA_021788025.1	Nitrospirota other study	Other	Mine_associated	acid mine drainage sediment	93.33	0	181	0	90.5523	53.3664	2530618	GB_GCA_021788025.1	t	not type material	f	GCA_021788025.1	d__Bacteria;p__Nitrospirae;c__;o__;f__;g__;s__	Scaffold	China: Dabaoshan Pyrite-Copper Mine; Guangdong Province		DBS2-1.bin64	Bacteria;Nitrospirota;Thermodesulfovibrionia;uncultured;uncultured bacterium
d__Bacteria;p__Nitrospirota;c__Thermodesulfovibrionia;o__Thermodesulfovibrionales;f__JdFR-88;g__JAKAKS01;s__JAKAKS01 sp021813405	GCA_021813405.1	Nitrospirota other study	Other	Mine_associated	acid mine drainage sediment	97.27	0	181	0	90.0279	53.0389	2906763	GB_GCA_021813405.1	t	not type material	f	GCA_021813405.1	d__Bacteria;p__Nitrospirae;c__;o__;f__;g__;s__	Scaffold	China: Wuyi Polymetallic Mine; Guangxi Province		WY4.bin81	Bacteria;Nitrospirota;Thermodesulfovibrionia;uncultured;uncultured bacterium
d__Bacteria;p__Nitrospirota;c__Thermodesulfovibrionia;o__Thermodesulfovibrionales;f__JdFR-88;g__JdFR-88;s__JdFR-88 sp002011795	GCA_002010755.1	Nitrospirota other study	Other	Subsurface_marine	basaltic crustal fluids	98.18	1.82	181	0	94.9947	62.7249	1861077	GB_GCA_002011795.1	f	not type material	f	GCA_002010755.1	d__Bacteria;p__Nitrospirae;c__;o__;f__;g__;s__	Contig	Pacific Ocean		JdFR-87	Bacteria;Nitrospirota;Thermodesulfovibrionia;Thermodesulfovibrionales;Thermodesulfovibrionaceae;Thermodesulfovibrio;Nitrospirae bacterium JdFR-88
d__Bacteria;p__Nitrospirota;c__Thermodesulfovibrionia;o__Thermodesulfovibrionales;f__JdFR-88;g__JdFR-88;s__JdFR-88 sp002011795	GCA_002011795.1	Nitrospirota other study	Other	Subsurface_marine	basaltic crustal fluids	98.18	0.91	181	0	95.243	62.8963	1858353	GB_GCA_002011795.1	t	not type material	f	GCA_002011795.1	d__Bacteria;p__Nitrospirae;c__;o__;f__;g__;s__	Contig	Pacific Ocean		JdFR-88	Bacteria;Nitrospirota;Thermodesulfovibrionia;Thermodesulfovibrionales;Thermodesulfovibrionaceae;Thermodesulfovibrio;Nitrospirae bacterium JdFR-88
d__Bacteria;p__Nitrospirota;c__Thermodesulfovibrionia;o__Thermodesulfovibrionales;f__JdFR-88;g__JdFR-88;s__JdFR-88 sp002011795	GCA_913063805.1	Nitrospirota other study	Other	Marine	marine metagenome	100	1.82	181	0	95.3654	62.6604	1839198	GB_GCA_002011795.1	f	not type material	f	GCA_913063805.1	d__Bacteria;p__Nitrospirae;c__Nitrospira;o__Nitrospirales;f__Nitrospiraceae;g__;s__	Contig	none		SRR1628698_bin.18_MetaBAT_v2.12.1_MAG	Bacteria;Nitrospirota;Thermodesulfovibrionia;Thermodesulfovibrionales;Thermodesulfovibrionaceae;Thermodesulfovibrio;Nitrospirae bacterium JdFR-88
d__Bacteria;p__Nitrospirota;c__Thermodesulfovibrionia;o__Thermodesulfovibrionales;f__JdFR-88;g__JdFR-88;s__JdFR-88 sp002011795	GCA_002376155.1	Nitrospirota other study	Other	Marine	sediment	93.64	3.36	181	20	95.3617	62.9788	1773176	GB_GCA_002011795.1	f	not type material	f	GCA_002376155.1	d__Bacteria;p__Nitrospirae;c__Nitrospira;o__Nitrospirales;f__Nitrospiraceae;g__;s__	Scaffold	Pacific Ocean		UBA3562	Bacteria;Nitrospirota;Thermodesulfovibrionia;Thermodesulfovibrionales;Thermodesulfovibrionaceae;Thermodesulfovibrio;Nitrospirae bacterium JdFR-88
d__Bacteria;p__Nitrospirota;c__Thermodesulfovibrionia;o__Thermodesulfovibrionales;f__JdFR-88;g__JdFR-88;s__JdFR-88 sp002011795	GCA_002376445.1	Nitrospirota other study	Other	Marine	sediment	86.82	2.27	181	0	93.9267	63.0442	1664127	GB_GCA_002011795.1	f	not type material	f	GCA_002376445.1	d__Bacteria;p__Nitrospirae;c__Nitrospira;o__Nitrospirales;f__Nitrospiraceae;g__;s__	Scaffold	Pacific Ocean		UBA3568	Bacteria;Nitrospirota;Thermodesulfovibrionia;Thermodesulfovibrionales;Thermodesulfovibrionaceae;Thermodesulfovibrio;Nitrospirae bacterium JdFR-88
d__Bacteria;p__Nitrospirota;c__Thermodesulfovibrionia;o__Thermodesulfovibrionales;f__Magnetobacteriaceae;g__JADFXG01;s__JADFXG01 sp004376055	GCA_004376055.2	Nitrospirota other study	Other	Lake	enrichment culture inoculated with freshwater sediment	99.03	0.91	181	0	91.1573	41.9614	3273455	GB_GCA_004376055.2	t	not type material	f	GCA_004376055.2	d__Bacteria;p__Nitrospirae;c__Nitrospira;o__Nitrospirales;f__;g__;s__	Complete Genome	Russia: Moscow region; Shatura district; Lake Beloe Bordukovskoe		LBB_01	Bacteria;Nitrospirota;Thermodesulfovibrionia;Magnetobacteriales;Magnetobacteriaceae;Candidatus Magnetoovum;uncultured Nitrospirae bacterium
d__Bacteria;p__Nitrospirota;c__Thermodesulfovibrionia;o__Thermodesulfovibrionales;f__Magnetobacteriaceae;g__JADFXG01;s__JADFXG01 sp015233245	GCA_015233245.1	Nitrospirota other study	Other	Lake	sediments	95.17	1.97	181	60	89.5129	41.1298	3469571	GB_GCA_015233245.1	t	not type material	f	GCA_015233245.1	d__Bacteria;p__Nitrospirae;c__;o__;f__;g__;s__	Scaffold	China: Dajiu Lake		nDJH6bin1	none
d__Bacteria;p__Nitrospirota;c__Thermodesulfovibrionia;o__Thermodesulfovibrionales;f__Magnetobacteriaceae;g__JADFXG01;s__JADFXG01 sp015233895	GCA_015233895.1	Nitrospirota other study	Other	Lake	sediments	99.03	0.91	181	0	90.6259	41.5681	3711429	GB_GCA_015233895.1	t	not type material	f	GCA_015233895.1	d__Bacteria;p__Nitrospirae;c__;o__;f__;g__;s__	Scaffold	China: Dajiu Lake		nDJH13bin19	Bacteria;Verrucomicrobiota;Omnitrophia;Omnitrophales;Omnitrophaceae;Candidatus Omnitrophus;uncultured bacterium
d__Bacteria;p__Nitrospirota;c__Thermodesulfovibrionia;o__Thermodesulfovibrionales;f__Magnetobacteriaceae;g__JADFXG01;s__JADFXG01 sp015233895	GCA_015233555.1	Nitrospirota other study	Other	Lake	sediments	95.85	0.91	181	0	90.9624	41.4997	3591102	GB_GCA_015233895.1	f	not type material	f	GCA_015233555.1	d__Bacteria;p__Nitrospirae;c__;o__;f__;g__;s__	Scaffold	China: Dajiu Lake		nDJH14bin5	Bacteria;Nitrospirota;Thermodesulfovibrionia;Magnetobacteriales;Magnetobacteriaceae;Candidatus Magnetobacterium;Candidatus Magnetobacterium bavaricum
d__Bacteria;p__Nitrospirota;c__Thermodesulfovibrionia;o__Thermodesulfovibrionales;f__Magnetobacteriaceae;g__JADFXG01;s__JADFXG01 sp015233895	GCA_015232995.1	Nitrospirota other study	Other	Lake	sediments	98.58	0.91	181	0	90.3525	41.4938	4187783	GB_GCA_015233895.1	f	not type material	f	GCA_015232995.1	d__Bacteria;p__Nitrospirae;c__;o__;f__;g__;s__	Scaffold	China: Dajiu Lake		nDJH8bin8	Bacteria;Nitrospirota;Thermodesulfovibrionia;Magnetobacteriales;Magnetobacteriaceae;Candidatus Magnetobacterium;uncultured Nitrospirae bacterium
d__Bacteria;p__Nitrospirota;c__Thermodesulfovibrionia;o__Thermodesulfovibrionales;f__Magnetobacteriaceae;g__JADFXJ01;s__JADFXJ01 sp015233615	GCA_015233615.1	Nitrospirota other study	Other	Lake	sediments	77.94	1.82	181	0	85.4381	47.8095	4006792	GB_GCA_015233615.1	t	not type material	f	GCA_015233615.1	d__Bacteria;p__Nitrospirae;c__;o__;f__;g__;s__	Scaffold	China: Dajiu Lake		nDJH13bin3	none
d__Bacteria;p__Nitrospirota;c__Thermodesulfovibrionia;o__Thermodesulfovibrionales;f__Magnetobacteriaceae;g__JADFXP01;s__JADFXP01 sp015233465	GCA_015233465.1	Nitrospirota other study	Other	Lake	sediments	95.95	0.91	181	0	89.204	35.2053	3130381	GB_GCA_015233465.1	t	not type material	f	GCA_015233465.1	d__Bacteria;p__Nitrospirae;c__;o__;f__;g__;s__	Scaffold	China: Dajiu Lake		nDJH14bin9	Bacteria;Spirochaetota;MVP-15;uncultured bacterium
d__Bacteria;p__Nitrospirota;c__Thermodesulfovibrionia;o__Thermodesulfovibrionales;f__Magnetobacteriaceae;g__JADFXP01;s__JADFXP01 sp015233465	GCA_015232945.1	Nitrospirota other study	Other	Lake	sediments	55.23	0	181	0	86.6337	35.143	1912965	GB_GCA_015233465.1	f	not type material	f	GCA_015232945.1	d__Bacteria;p__Nitrospirae;c__;o__;f__;g__;s__	Scaffold	China: Dajiu Lake		nDJH8bin7	none
d__Bacteria;p__Nitrospirota;c__Thermodesulfovibrionia;o__Thermodesulfovibrionales;f__Magnetobacteriaceae;g__Magnetobacterium;s__Magnetobacterium casensis	GCA_002753455.1	Nitrospirota other study	Other	Lake	sediment	74	2.73	181	0	88.6631	48.788	3071492	RS_GCF_000714715.1	f	not type material	f	GCA_002753455.1	d__Bacteria;p__Nitrospirae;c__;o__;f__;g__;s__	Scaffold	China: Lake Miyun		MYbin2	Bacteria;Nitrospirota;Thermodesulfovibrionia;Magnetobacteriales;Magnetobacteriaceae;Candidatus Magnetobacterium;Candidatus Magnetobacterium casensis
d__Bacteria;p__Nitrospirota;c__Thermodesulfovibrionia;o__Thermodesulfovibrionales;f__Magnetobacteriaceae;g__Magnetobacterium;s__Magnetobacterium casensis	GCF_000714715.1	Nitrospirota other study	Other	Lake	freshwater lake	92.42	0.91	181	0	88.3195	48.8655	3415676	RS_GCF_000714715.1	t	type strain of species	f	GCA_000714715.1	d__Bacteria;p__Nitrospirae;c__Nitrospira;o__Nitrospirales;f__Nitrospiraceae;g__Candidatus Magnetobacterium;s__Candidatus Magnetobacterium casensis	Contig	China: Lake Miyun; Beijing		MYR-1	Bacteria;Nitrospirota;Thermodesulfovibrionia;Magnetobacteriales;Magnetobacteriaceae;Candidatus Magnetobacterium;Candidatus Magnetobacterium casensis
d__Bacteria;p__Nitrospirota;c__Thermodesulfovibrionia;o__Thermodesulfovibrionales;f__Magnetobacteriaceae;g__Magnetobacterium;s__Magnetobacterium casensis	GCA_015232185.1	Nitrospirota other study	Other	Lake	sediments	90.08	2.73	181	33.33	87.7823	49.0002	3490049	RS_GCF_000714715.1	f	not type material	f	GCA_015232185.1	d__Bacteria;p__Nitrospirae;c__;o__;f__;g__;s__	Scaffold	China: Beijing; Lake Miyun		nMYbin2	Bacteria;Nitrospirota;Thermodesulfovibrionia;Magnetobacteriales;Magnetobacteriaceae;Candidatus Magnetobacterium;Candidatus Magnetobacterium casensis
d__Bacteria;p__Nitrospirota;c__Thermodesulfovibrionia;o__Thermodesulfovibrionales;f__Magnetobacteriaceae;g__Magnetobacterium;s__Magnetobacterium sp002753395	GCA_002753395.1	Nitrospirota other study	Other	Lake	sediment	94.24	3.18	181	0	86.5074	44.4415	3713224	GB_GCA_002753395.1	t	not type material	f	GCA_002753395.1	d__Bacteria;p__Nitrospirae;c__;o__;f__;g__;s__	Scaffold	China: Lake Miyun		MYbinv3	Bacteria;Nitrospirota;Thermodesulfovibrionia;Magnetobacteriales;Magnetobacteriaceae;Candidatus Magnetobacterium;Candidatus Magnetobacterium casensis
d__Bacteria;p__Nitrospirota;c__Thermodesulfovibrionia;o__Thermodesulfovibrionales;f__Magnetobacteriaceae;g__Magnetobacterium;s__Magnetobacterium sp002753395	GCA_015232145.1	Nitrospirota other study	Other	Lake	sediments	95.76	1.36	181	0	87.4259	44.0441	3929094	GB_GCA_002753395.1	f	not type material	f	GCA_015232145.1	d__Bacteria;p__Nitrospirae;c__;o__;f__;g__;s__	Scaffold	China: Beijing; Lake Miyun		nMYbin4	none
d__Bacteria;p__Nitrospirota;c__Thermodesulfovibrionia;o__Thermodesulfovibrionales;f__Magnetobacteriaceae;g__Magnetobacterium;s__Magnetobacterium sp002753685	GCA_002753685.1	Nitrospirota other study	Other	Lake	sediment	96.97	1.82	181	25	87.1167	49.0385	4024796	RS_GCF_019173545.1	f	not type material	f	GCA_002753685.1	d__Bacteria;p__Nitrospirae;c__;o__;f__;g__;s__	Scaffold	China: Lake Dianchi		DC0425bin1	Bacteria;Nitrospirota;Thermodesulfovibrionia;Magnetobacteriales;Magnetobacteriaceae;Candidatus Magnetobacterium;Candidatus Magnetobacterium casensis
d__Bacteria;p__Nitrospirota;c__Thermodesulfovibrionia;o__Thermodesulfovibrionales;f__Magnetobacteriaceae;g__Magnetobacterium;s__Magnetobacterium sp002753685	GCF_019173545.1	Nitrospirota other study	Other	Unknown	environmental	85.35	2.27	181	0	88.0725	49.5758	3967582	RS_GCF_019173545.1	t	not type material	f	GCA_019173545.1	d__Bacteria;p__Nitrospirae;c__Nitrospira;o__Nitrospirales;f__Nitrospiraceae;g__Candidatus Magnetobacterium;s__Candidatus Magnetobacterium casensis	Contig	China: Tianjin City; Yuqiao Lake		MYR-1_YQ	Archaea;Crenarchaeota;Nitrososphaeria;Nitrosopumilales;Nitrosopumilaceae;Nitrosarchaeum;Candidatus Nitrosoarchaeum koreensis MY1
d__Bacteria;p__Nitrospirota;c__Thermodesulfovibrionia;o__Thermodesulfovibrionales;f__Magnetobacteriaceae;g__Magnetobacterium;s__Magnetobacterium sp002753685	GCA_015233985.1	Nitrospirota other study	Other	Lake	sediments	96.97	1.82	181	25	87.3273	49.0879	4037545	RS_GCF_019173545.1	f	not type material	f	GCA_015233985.1	d__Bacteria;p__Nitrospirae;c__;o__;f__;g__;s__	Scaffold	China: Lake Dianchi		nDC0425bin1	Eukaryota;Archaeplastida;Chloroplastida;Charophyta;Phragmoplastophyta;Streptophyta;Embryophyta;Tracheophyta;Spermatophyta;Magnoliophyta;Fabales;Medicago;Medicago truncatula (barrel medic)
d__Bacteria;p__Nitrospirota;c__Thermodesulfovibrionia;o__Thermodesulfovibrionales;f__Magnetobacteriaceae;g__Magnetobacterium;s__Magnetobacterium sp002753685	GCA_018606785.1	Nitrospirota other study	Other	Lake	sediments	96.06	2.73	181	40	86.8419	48.6088	4233998	RS_GCF_019173545.1	f	not type material	f	GCA_018606785.1	d__Bacteria;p__Nitrospirae;c__Nitrospira;o__Nitrospirales;f__Nitrospiraceae;g__Candidatus Magnetobacterium;s__	Scaffold	China: Shaanxi; Xianyang Lake		XYR	Bacteria;Nitrospirota;Thermodesulfovibrionia;Magnetobacteriales;Magnetobacteriaceae;Candidatus Magnetobacterium;Candidatus Magnetobacterium casensis
d__Bacteria;p__Nitrospirota;c__Thermodesulfovibrionia;o__Thermodesulfovibrionales;f__Magnetobacteriaceae;g__Magnetobacterium;s__Magnetobacterium sp015232165	GCA_015232165.1	Nitrospirota other study	Other	Lake	sediments	59.65	0	103	0	87.114	49.8908	1921906	GB_GCA_015232165.1	t	not type material	f	GCA_015232165.1	d__Bacteria;p__Nitrospirae;c__;o__;f__;g__;s__	Scaffold	China: Beijing; Lake Miyun		nMYbin3	none
d__Bacteria;p__Nitrospirota;c__Thermodesulfovibrionia;o__Thermodesulfovibrionales;f__Magnetobacteriaceae;g__Magnetobacterium;s__Magnetobacterium sp015233725	GCA_015233725.1	Nitrospirota other study	Other	Lake	sediments	85.91	0.45	181	100	88.5412	49.0721	3320021	GB_GCA_015233725.1	t	not type material	f	GCA_015233725.1	d__Bacteria;p__Nitrospirae;c__;o__;f__;g__;s__	Scaffold	China: Dajiu Lake		nDJH13bin1	none
d__Bacteria;p__Nitrospirota;c__Thermodesulfovibrionia;o__Thermodesulfovibrionales;f__Magnetobacteriaceae;g__Magnetobacterium;s__Magnetobacterium sp015233725	GCA_015233455.1	Nitrospirota other study	Other	Lake	sediments	92.02	0.91	181	0	87.5503	49.1801	3580043	GB_GCA_015233725.1	f	not type material	f	GCA_015233455.1	d__Bacteria;p__Nitrospirae;c__;o__;f__;g__;s__	Scaffold	China: Dajiu Lake		nDJH15bin2	none
d__Bacteria;p__Nitrospirota;c__Thermodesulfovibrionia;o__Thermodesulfovibrionales;f__Magnetobacteriaceae;g__Magnetominusculus;s__Magnetominusculus sp002753305	GCA_002753305.1	Nitrospirota other study	Other	Lake	sediment	85.35	2.73	181	25	91.8915	47.7791	3596763	GB_GCA_002753305.1	t	not type material	f	GCA_002753305.1	d__Bacteria;p__Nitrospirae;c__;o__;f__;g__;s__	Scaffold	China: Lake Miyun		MYbin6	none
d__Bacteria;p__Nitrospirota;c__Thermodesulfovibrionia;o__Thermodesulfovibrionales;f__Magnetobacteriaceae;g__Magnetominusculus;s__Magnetominusculus sp015233015	GCA_015233015.1	Nitrospirota other study	Other	Lake	sediments	98.03	0.91	181	0	89.6622	46.6015	3781477	GB_GCA_015233015.1	t	not type material	f	GCA_015233015.1	d__Bacteria;p__Nitrospirae;c__;o__;f__;g__;s__	Scaffold	China: Dajiu Lake		nDJH8bin6	Bacteria;Nitrospirota;Thermodesulfovibrionia;Magnetobacteriales;Magnetobacteriaceae;Candidatus Magnetobacterium;uncultured Nitrospirae bacterium
d__Bacteria;p__Nitrospirota;c__Thermodesulfovibrionia;o__Thermodesulfovibrionales;f__Magnetobacteriaceae;g__Magnetominusculus;s__Magnetominusculus sp015233045	GCA_015233045.1	Nitrospirota other study	Other	Lake	sediments	71.27	1.82	181	0	91.0803	47.6554	2611585	GB_GCA_015233045.1	t	not type material	f	GCA_015233045.1	d__Bacteria;p__Nitrospirae;c__;o__;f__;g__;s__	Scaffold	China: Dajiu Lake		nDJH8bin13	none
d__Bacteria;p__Nitrospirota;c__Thermodesulfovibrionia;o__Thermodesulfovibrionales;f__Magnetobacteriaceae;g__Magnetominusculus;s__Magnetominusculus sp015233265	GCA_015233265.1	Nitrospirota other study	Other	Lake	sediments	69.64	0	181	0	88.7992	47.4077	2541747	GB_GCA_015233265.1	t	not type material	f	GCA_015233265.1	d__Bacteria;p__Nitrospirae;c__;o__;f__;g__;s__	Scaffold	China: Dajiu Lake		nDJH5bin4	none
d__Bacteria;p__Nitrospirota;c__Thermodesulfovibrionia;o__Thermodesulfovibrionales;f__Magnetobacteriaceae;g__Magnetominusculus;s__Magnetominusculus sp015233485	GCA_015233485.1	Nitrospirota other study	Other	Lake	sediments	85.56	0.45	181	0	88.1771	44.9361	4238609	GB_GCA_015233485.1	t	not type material	f	GCA_015233485.1	d__Bacteria;p__Nitrospirae;c__;o__;f__;g__;s__	Scaffold	China: Dajiu Lake		nDJH14bin7	Bacteria;Nitrospirota;Thermodesulfovibrionia;uncultured;uncultured bacterium
d__Bacteria;p__Nitrospirota;c__Thermodesulfovibrionia;o__Thermodesulfovibrionales;f__Magnetobacteriaceae;g__Magnetominusculus;s__Magnetominusculus sp015233685	GCA_015233685.1	Nitrospirota other study	Other	Lake	sediments	66.54	0	181	0	90.8758	48.0701	2034618	GB_GCA_015233685.1	t	not type material	f	GCA_015233685.1	d__Bacteria;p__Nitrospirae;c__;o__;f__;g__;s__	Scaffold	China: Dajiu Lake		nDJH13bin15	none
d__Bacteria;p__Nitrospirota;c__Thermodesulfovibrionia;o__Thermodesulfovibrionales;f__Magnetobacteriaceae;g__Magnetominusculus;s__Magnetominusculus sp022321325	GCA_022321325.1	Nitrospirota other study	Other	Lake	enrichment culture inoculated with freshwater sediment	91.52	0	181	0	88.9902	47.4804	3471208	GB_GCA_022321325.1	t	not type material	f	GCA_022321325.1	d__Bacteria;p__Nitrospirae;c__Nitrospira;o__Nitrospirales;f__Nitrospiraceae;g__Candidatus Magnetominusculus;s__	Scaffold	Russia: Moscow region; Shatura district; Lake Beloe Bordukovskoe		LBB02	Bacteria;Nitrospirota;Thermodesulfovibrionia;Magnetobacteriales;Magnetobacteriaceae;Candidatus Magnetobacterium;uncultured Nitrospirae bacterium MY4-5C
d__Bacteria;p__Nitrospirota;c__Thermodesulfovibrionia;o__Thermodesulfovibrionales;f__Magnetobacteriaceae;g__Magnetominusculus;s__Magnetominusculus xianensis	GCA_001541255.1	Nitrospirota other study	Other	Other	freshwater sediment	98.18	0.91	181	0	91.3975	45.3747	3593273	GB_GCA_001541255.1	t	type strain of species	f	GCA_001541255.1	d__Bacteria;p__Nitrospirae;c__Nitrospira;o__Nitrospirales;f__Nitrospiraceae;g__Candidatus Magnetominusculus;s__Candidatus Magnetominusculus xianensis	Contig	China: city moat; Xi an		HCH-1	Bacteria;Nitrospirota;Thermodesulfovibrionia;Magnetobacteriales;Magnetobacteriaceae;Candidatus Magnetobacterium;uncultured Nitrospirae bacterium MY4-5C
d__Bacteria;p__Nitrospirota;c__Thermodesulfovibrionia;o__Thermodesulfovibrionales;f__Magnetobacteriaceae;g__Magnetominusculus;s__Magnetominusculus xianensis	GCA_002753435.1	Nitrospirota other study	Other	Other	sediment	98.18	0.91	181	0	90.9918	45.2422	3692324	GB_GCA_001541255.1	f	not type material	f	GCA_002753435.1	d__Bacteria;p__Nitrospirae;c__;o__;f__;g__;s__	Scaffold	China: Xi an city moat		HCHbin1	none
d__Bacteria;p__Nitrospirota;c__Thermodesulfovibrionia;o__Thermodesulfovibrionales;f__Magnetobacteriaceae;g__Magnetominusculus;s__Magnetominusculus xianensis	GCA_015232615.1	Nitrospirota other study	Other	Other	sediments	98.18	0.91	181	0	91.147	45.2388	3701936	GB_GCA_001541255.1	f	not type material	f	GCA_015232615.1	d__Bacteria;p__Nitrospirae;c__;o__;f__;g__;s__	Scaffold	China: Xian city moat		nHCHbin2	Bacteria;Nitrospirota;Thermodesulfovibrionia;Magnetobacteriales;Magnetobacteriaceae;Candidatus Magnetobacterium;uncultured Nitrospirae bacterium MY4-5C
d__Bacteria;p__Nitrospirota;c__Thermodesulfovibrionia;o__Thermodesulfovibrionales;f__Magnetobacteriaceae;g__XYC;s__XYC sp018606805	GCA_022760095.1	Nitrospirota other study	Other	Other	collected by magnetic separation from freshwater sediment	95.25	0.91	181	0	89.1214	37.9902	3177142	GB_GCA_018606805.1	f	not type material	f	GCA_022760095.1	d__Bacteria;p__Nitrospirae;c__Nitrospira;o__Nitrospirales;f__Nitrospiraceae;g__Candidatus Magnetoovum;s__	Contig	China: Xi an		WYHC-5	Bacteria;Nitrospirota;Thermodesulfovibrionia;Magnetobacteriales;Magnetobacteriaceae;Candidatus Magnetoovum;Candidatus Magnetoovum mohavensis
d__Bacteria;p__Nitrospirota;c__Thermodesulfovibrionia;o__Thermodesulfovibrionales;f__Magnetobacteriaceae;g__XYC;s__XYC sp018606805	GCA_018606805.1	Nitrospirota other study	Other	Lake	sediments	99.94	1.82	181	0	88.6688	37.7513	3588292	GB_GCA_018606805.1	t	not type material	f	GCA_018606805.1	d__Bacteria;p__Nitrospirae;c__Nitrospira;o__Nitrospirales;f__Nitrospiraceae;g__Candidatus Magnetobacterium;s__	Scaffold	China: Shaanxi; Xianyang Lake		XYC	Bacteria;Nitrospirota;Thermodesulfovibrionia;Magnetobacteriales;Magnetobacteriaceae;Candidatus Magnetoovum;Candidatus Magnetoovum mohavensis
d__Bacteria;p__Nitrospirota;c__Thermodesulfovibrionia;o__Thermodesulfovibrionales;f__SM23-35;g__0-14-3-00-41-53;s__0-14-3-00-41-53 sp002780895	GCA_002785245.1	Nitrospirota other study	Aquifer	Subsurface_terrestrial_aquifer	groundwater	96.14	0.91	181	0	88.3277	40.7248	1986433	GB_GCA_002780895.1	f	not type material	f	GCA_002785245.1	d__Bacteria;p__Nitrospirae;c__;o__;f__;g__;s__	Scaffold	USA: Crystal Geyser near Green River; Utah		CG_4_10_14_0_8_um_filter_41_23	Bacteria;Nitrospirota;Thermodesulfovibrionia;uncultured;uncultured bacterium
d__Bacteria;p__Nitrospirota;c__Thermodesulfovibrionia;o__Thermodesulfovibrionales;f__SM23-35;g__0-14-3-00-41-53;s__0-14-3-00-41-53 sp002780895	GCA_002782165.1	Nitrospirota other study	Aquifer	Subsurface_terrestrial_aquifer	groundwater	96.59	0.91	181	0	88.3655	40.6658	2010069	GB_GCA_002780895.1	f	not type material	f	GCA_002782165.1	d__Bacteria;p__Nitrospirae;c__;o__;f__;g__;s__	Scaffold	USA: Crystal Geyser near Green River; Utah		CG_4_8_14_3_um_filter_41_47	Bacteria;Nitrospirota;Thermodesulfovibrionia;uncultured;uncultured bacterium
d__Bacteria;p__Nitrospirota;c__Thermodesulfovibrionia;o__Thermodesulfovibrionales;f__SM23-35;g__0-14-3-00-41-53;s__0-14-3-00-41-53 sp002780895	GCA_002790775.1	Nitrospirota other study	Aquifer	Subsurface_terrestrial_aquifer	groundwater	96.59	0.91	181	0	88.6437	40.6259	1966650	GB_GCA_002780895.1	f	not type material	f	GCA_002790775.1	d__Bacteria;p__Nitrospirae;c__;o__;f__;g__;s__	Scaffold	USA: Crystal Geyser near Green River; Utah		CG_4_9_14_3_um_filter_41_27	Bacteria;Nitrospirota;Thermodesulfovibrionia;uncultured;uncultured bacterium
d__Bacteria;p__Nitrospirota;c__Thermodesulfovibrionia;o__Thermodesulfovibrionales;f__SM23-35;g__0-14-3-00-41-53;s__0-14-3-00-41-53 sp002780895	GCA_002780895.1	Nitrospirota other study	Aquifer	Subsurface_terrestrial_aquifer	groundwater	96.59	0.91	181	0	88.6914	40.6322	2008182	GB_GCA_002780895.1	t	not type material	f	GCA_002780895.1	d__Bacteria;p__Nitrospirae;c__;o__;f__;g__;s__	Scaffold	USA: Crystal Geyser near Green River; Utah		CG02_land_8_20_14_3_00_41_53	Bacteria;Nitrospirota;Thermodesulfovibrionia;uncultured;uncultured bacterium
d__Bacteria;p__Nitrospirota;c__Thermodesulfovibrionia;o__Thermodesulfovibrionales;f__SM23-35;g__0-14-3-00-41-53;s__0-14-3-00-41-53 sp002780895	GCA_002787195.1	Nitrospirota other study	Aquifer	Subsurface_terrestrial_aquifer	groundwater	96.59	1.36	181	0	87.9098	40.5622	2112900	GB_GCA_002780895.1	f	not type material	f	GCA_002787195.1	d__Bacteria;p__Nitrospirae;c__;o__;f__;g__;s__	Scaffold	USA: Crystal Geyser near Green River; Utah		CG11_big_fil_rev_8_21_14_0_20_41_14	Bacteria;Nitrospirota;Thermodesulfovibrionia;uncultured;uncultured bacterium
d__Bacteria;p__Nitrospirota;c__Thermodesulfovibrionia;o__Thermodesulfovibrionales;f__SM23-35;g__0-14-3-00-41-53;s__0-14-3-00-41-53 sp002780895	GCA_001873265.1	Nitrospirota other study	Aquifer	Subsurface_terrestrial_aquifer	groundwater filtered through a 3.0 um filter	85.09	0.91	181	0	89.5564	40.6355	1502367	GB_GCA_002780895.1	f	not type material	f	GCA_001873265.1	d__Bacteria;p__Nitrospirae;c__;o__;f__;g__;s__	Scaffold	USA: Crystal Geyser near Green River; Utah		CG2_30_41_42	none
d__Bacteria;p__Nitrospirota;c__Thermodesulfovibrionia;o__Thermodesulfovibrionales;f__SM23-35;g__DYFC01;s__DYFC01 sp013388435	GCA_013388435.1	Nitrospirota other study	Other	Hot_spring	hot spring sediment	92.27	2.73	181	0	90.5763	34.5654	2153794	GB_GCA_013388435.1	t	not type material	f	GCA_013388435.1	d__Bacteria;p__Nitrospirae;c__;o__;f__;g__;s__	Contig	Canada: Liard River		L.E.N.5_1	none
d__Bacteria;p__Nitrospirota;c__Thermodesulfovibrionia;o__Thermodesulfovibrionales;f__SM23-35;g__DYFC01;s__DYFC01 sp020725385	GCA_020725385.1	Nitrospirota other study	Aquifer	Subsurface_terrestrial_aquifer	groundwater filtered on 0.22 m filters	95.45	2.73	181	0	91.5833	34.6659	2463613	GB_GCA_020725385.1	t	not type material	f	GCA_020725385.1	d__Bacteria;p__Nitrospirae;c__Nitrospira;o__Nitrospirales;f__Nitrospiraceae;g__Nitrospira;s__Nitrospira japonica	Contig	Russia: Borehole near Beyelii Yar in Tomsk		Tomsk_35_41	none
d__Bacteria;p__Nitrospirota;c__Thermodesulfovibrionia;o__Thermodesulfovibrionales;f__SM23-35;g__JACAEY01;s__JACAEY01 sp013388605	GCA_013388605.1	Nitrospirota other study	Other	Hot_spring	hot spring sediment	94.44	1.14	181	0	90.3057	36.6974	1675093	GB_GCA_013388605.1	t	not type material	f	GCA_013388605.1	d__Bacteria;p__Nitrospirae;c__;o__;f__;g__;s__	Contig	Canada: Liard River		L.E.D.9	Bacteria;FCPU426;uncultured bacterium
d__Bacteria;p__Nitrospirota;c__Thermodesulfovibrionia;o__Thermodesulfovibrionales;f__SM23-35;g__JACAFF01;s__JACAFF01 sp013388455	GCA_013388455.1	Nitrospirota other study	Other	Hot_spring	hot spring sediment	92.73	2.73	181	0	91.6509	36.108	2106667	GB_GCA_013388455.1	t	not type material	f	GCA_013388455.1	d__Bacteria;p__Nitrospirae;c__;o__;f__;g__;s__	Contig	Canada: Liard River		L.E.N.7	none
d__Bacteria;p__Nitrospirota;c__Thermodesulfovibrionia;o__Thermodesulfovibrionales;f__SM23-35;g__JAKLQR01;s__JAKLQR01 sp022013235	GCA_022013235.1	Nitrospirota other study	Aquifer	Subsurface_terrestrial_aquifer	groundwater	87.02	2.05	181	0	88.7784	46.9656	2732193	GB_GCA_022013235.1	t	not type material	f	GCA_022013235.1	d__Bacteria;p__Nitrospirae;c__Thermodesulfovibrionia;o__Thermodesulfovibrionales;f__;g__;s__	Contig	Finland: Olkiluoto		bin S2.74	none
d__Bacteria;p__Nitrospirota;c__Thermodesulfovibrionia;o__Thermodesulfovibrionales;f__SM23-35;g__JALHSV01;s__JALHSV01 sp018262395	GCA_018262395.1	Nitrospirota other study	Other	Soil	wetland soil	66.61	2.9	181	50	87.6302	45.4673	1811967	GB_GCA_018262395.1	t	not type material	f	GCA_018262395.1	d__Bacteria;p__Nitrospirae;c__;o__;f__;g__;s__	Contig	USA: Ohio; Old Woman Creek delta		CTSoil_099	none
d__Bacteria;p__Nitrospirota;c__Thermodesulfovibrionia;o__Thermodesulfovibrionales;f__SM23-35;g__RBG-13-39-12;s__RBG-13-39-12 sp001805125	GCA_001805125.1	Nitrospirota other study	Aquifer	Subsurface_terrestrial_aquifer	Rifle background sediment; well D04 at 13ft depth	92.2	4.77	181	0	84.6023	39.493	2933690	GB_GCA_001805125.1	t	not type material	f	GCA_001805125.1	d__Bacteria;p__Nitrospirae;c__;o__;f__;g__;s__	Scaffold	USA: Rifle; CO		none	none
d__Bacteria;p__Nitrospirota;c__Thermodesulfovibrionia;o__Thermodesulfovibrionales;f__SM23-35;g__UBA2194;s__UBA2194 sp002328665	GCA_002328665.1	Nitrospirota other study	Other	Mine_associated	suncor tailing pond 6 meters	95.45	2.73	181	0	89.566	47.9467	2198006	GB_GCA_002328665.1	t	not type material	f	GCA_002328665.1	d__Bacteria;p__Nitrospirae;c__Nitrospira;o__Nitrospirales;f__Nitrospiraceae;g__;s__	Scaffold	Canada: Suncor tailings pond 6		UBA2194	none
d__Bacteria;p__Nitrospirota;c__Thermodesulfovibrionia;o__Thermodesulfovibrionales;f__SM23-35;g__VGWY01;s__VGWY01 sp016873575	GCA_016873575.1	Nitrospirota other study	Other	Lake	freshwater lake	94.32	3.64	181	0	87.7721	40.7836	2603465	GB_GCA_016873575.1	t	not type material	f	GCA_016873575.1	d__Bacteria;p__Nitrospirae;c__Nitrospira;o__Nitrospirales;f__Nitrospiraceae;g__Nitrospira;s__	Contig	Tanzania: Lake Tanganyika; Mahale		M_DeepCast_200m_m2_046	Bacteria;Nitrospirota;Thermodesulfovibrionia;uncultured;uncultured Nitrospiraceae bacterium
d__Bacteria;p__Nitrospirota;c__Thermodesulfovibrionia;o__Thermodesulfovibrionales;f__SM23-35;g__VGWY01;s__VGWY01 sp020062205	GCA_020062205.1	Nitrospirota other study	Other	Subsurface_terrestrial	fracture fluid	77.17	2.12	181	0	89.7521	40.8075	1842993	GB_GCA_020062205.1	t	not type material	f	GCA_020062205.1	d__Bacteria;p__Nitrospirae;c__Thermodesulfovibrionia;o__Thermodesulfovibrionales;f__;g__;s__	Contig	USA: Sanford Underground Research Facility; Lead SD; Deep Mine Microbial Observatory (DeMMO)		DeMMO4_11	none
d__Bacteria;p__Nitrospirota;c__Thermodesulfovibrionia;o__Thermodesulfovibrionales;f__SM23-35;g__VGWZ01;s__VGWZ01 sp016873595	GCA_016873595.1	Nitrospirota other study	Other	Lake	freshwater lake	92.73	0.91	181	0	87.5734	40.1349	2011147	GB_GCA_016873595.1	t	not type material	f	GCA_016873595.1	d__Bacteria;p__Nitrospirae;c__Nitrospira;o__Nitrospirales;f__Nitrospiraceae;g__Nitrospira;s__	Contig	Tanzania: Lake Tanganyika; Kigoma		K_DeepCast_250m_m1_045	Bacteria;Nitrospirota;Thermodesulfovibrionia;uncultured;uncultured Nitrospirae bacterium
d__Bacteria;p__Nitrospirota;c__Thermodesulfovibrionia;o__Thermodesulfovibrionales;f__SM23-35;g__VGWZ01;s__VGWZ01 sp020053565	GCA_020053565.1	Nitrospirota other study	Other	Subsurface_terrestrial	fracture fluid	72.67	0.45	181	0	90.5102	40.9528	1439466	GB_GCA_020053565.1	t	not type material	f	GCA_020053565.1	d__Bacteria;p__Nitrospirae;c__Thermodesulfovibrionia;o__Thermodesulfovibrionales;f__;g__;s__	Contig	USA: Sanford Underground Research Facility; Lead SD; Deep Mine Microbial Observatory (DeMMO)		DeMMO3_30	none
d__Bacteria;p__Nitrospirota;c__Thermodesulfovibrionia;o__Thermodesulfovibrionales;f__Thermodesulfovibrionaceae;g__Thermodesulfovibrio;s__Thermodesulfovibrio aggregans	GCA_001312085.1	Nitrospirota other study	Other	Unknown	none	83.79	0	181	0	82.508	34.8106	1966929	RS_GCF_001514535.1	f	type strain of species	f	GCA_001312085.1	d__Bacteria;p__Nitrospirae;c__Thermodesulfovibrionia;o__Thermodesulfovibrionales;f__Thermodesulfovibrionaceae;g__Thermodesulfovibrio;s__Thermodesulfovibrio aggregans	Contig	none		JCM 13213	Bacteria;Nitrospirota;Thermodesulfovibrionia;Thermodesulfovibrionales;Thermodesulfovibrionaceae;Thermodesulfovibrio;Thermodesulfovibrio aggregans
d__Bacteria;p__Nitrospirota;c__Thermodesulfovibrionia;o__Thermodesulfovibrionales;f__Thermodesulfovibrionaceae;g__Thermodesulfovibrio;s__Thermodesulfovibrio aggregans	GCF_001514535.1	Nitrospirota other study	Other	Unknown	anaerobic sludge	100	0.91	181	0	92.5974	34.8921	1997652	RS_GCF_001514535.1	t	type strain of species	f	GCA_001514535.1	d__Bacteria;p__Nitrospirae;c__Thermodesulfovibrionia;o__Thermodesulfovibrionales;f__Thermodesulfovibrionaceae;g__Thermodesulfovibrio;s__Thermodesulfovibrio aggregans	Scaffold	none		TGE-P1	Bacteria;Nitrospirota;Thermodesulfovibrionia;Thermodesulfovibrionales;Thermodesulfovibrionaceae;Thermodesulfovibrio;Thermodesulfovibrio aggregans
d__Bacteria;p__Nitrospirota;c__Thermodesulfovibrionia;o__Thermodesulfovibrionales;f__Thermodesulfovibrionaceae;g__Thermodesulfovibrio;s__Thermodesulfovibrio aggregans_A	GCA_002878055.1	Nitrospirota other study	Other	Hot_spring	hot spring	76.36	0	181	0	95.6115	34.9039	1286946	GB_GCA_002878055.1	t	not type material	f	GCA_002878055.1	d__Bacteria;p__Nitrospirae;c__Thermodesulfovibrionia;o__Thermodesulfovibrionales;f__Thermodesulfovibrionaceae;g__Thermodesulfovibrio;s__Thermodesulfovibrio aggregans	Contig	Russia: Uzon Caldera; Kamchatka; Zavarzin hot spring		ZAV-04	Bacteria;Nitrospirota;Thermodesulfovibrionia;Thermodesulfovibrionales;Thermodesulfovibrionaceae;Thermodesulfovibrio;Thermodesulfovibrio sp.
d__Bacteria;p__Nitrospirota;c__Thermodesulfovibrionia;o__Thermodesulfovibrionales;f__Thermodesulfovibrionaceae;g__Thermodesulfovibrio;s__Thermodesulfovibrio sp001707915	GCF_001707915.1	Nitrospirota other study	Other	Subsurface_terrestrial	borehole 1P; Beliy Yar	98.98	0	181	0	92.9708	32.9946	1915222	RS_GCF_001707915.1	t	not type material	f	GCA_001707915.1	d__Bacteria;p__Nitrospirae;c__Thermodesulfovibrionia;o__Thermodesulfovibrionales;f__Thermodesulfovibrionaceae;g__Thermodesulfovibrio;s__	Contig	Russia: Tomsk region; Beliy Yar		N1	Bacteria;Nitrospirota;Thermodesulfovibrionia;Thermodesulfovibrionales;Thermodesulfovibrionaceae;Thermodesulfovibrio;Thermodesulfovibrio sp. N1
d__Bacteria;p__Nitrospirota;c__Thermodesulfovibrionia;o__Thermodesulfovibrionales;f__Thermodesulfovibrionaceae;g__Thermodesulfovibrio;s__Thermodesulfovibrio sp002339325	GCA_022735755.1	Nitrospirota other study	Aquifer	Subsurface_terrestrial_aquifer	groundwater filtered on filters	99.09	0	181	0	94.7461	36.7002	1959222	GB_GCA_002339325.1	f	not type material	f	GCA_022735755.1	d__Bacteria;p__Nitrospirae;c__Thermodesulfovibrionia;o__Thermodesulfovibrionales;f__Thermodesulfovibrionaceae;g__Thermodesulfovibrio;s__	Contig	South Africa: Tau Tona mine in Carletonville district		AfrMine_TT107_37_17	none
d__Bacteria;p__Nitrospirota;c__Thermodesulfovibrionia;o__Thermodesulfovibrionales;f__Thermodesulfovibrionaceae;g__Thermodesulfovibrio;s__Thermodesulfovibrio sp002339325	GCA_020723605.1	Nitrospirota other study	Aquifer	Subsurface_terrestrial_aquifer	groundwater filtered on filters	99.09	0	181	0	94.3527	36.7359	1963266	GB_GCA_002339325.1	f	not type material	f	GCA_020723605.1	d__Bacteria;p__Nitrospirae;c__Thermodesulfovibrionia;o__Thermodesulfovibrionales;f__Thermodesulfovibrionaceae;g__Thermodesulfovibrio;s__Thermodesulfovibrio yellowstonii	Contig	South Africa: Tau Tona mine in Carletonville district		TT109_37_17	Bacteria;Nitrospirota;Thermodesulfovibrionia;Thermodesulfovibrionales;Thermodesulfovibrionaceae;Thermodesulfovibrio;uncultured Thermodesulfovibrio sp.
d__Bacteria;p__Nitrospirota;c__Thermodesulfovibrionia;o__Thermodesulfovibrionales;f__Thermodesulfovibrionaceae;g__Thermodesulfovibrio;s__Thermodesulfovibrio sp002339325	GCA_002339325.1	Nitrospirota other study	Other	Other	water	92.12	0	181	0	93.1975	36.7804	1895945	GB_GCA_002339325.1	t	not type material	f	GCA_002339325.1	d__Bacteria;p__Nitrospirae;c__Nitrospira;o__Nitrospirales;f__Nitrospiraceae;g__;s__	Scaffold	South Africa:Carltonville		UBA2600	Bacteria;Nitrospirota;Thermodesulfovibrionia;Thermodesulfovibrionales;Thermodesulfovibrionaceae;Thermodesulfovibrio;uncultured Thermodesulfovibrio sp.
d__Bacteria;p__Nitrospirota;c__Thermodesulfovibrionia;o__Thermodesulfovibrionales;f__Thermodesulfovibrionaceae;g__Thermodesulfovibrio;s__Thermodesulfovibrio sp020725335	GCA_020725335.1	Nitrospirota other study	Aquifer	Subsurface_terrestrial_aquifer	groundwater filtered on 0.22 m filters	99.03	0	181	0	94.6347	33.7857	1804241	GB_GCA_020725335.1	t	not type material	f	GCA_020725335.1	d__Bacteria;p__Nitrospirae;c__Thermodesulfovibrionia;o__Thermodesulfovibrionales;f__Thermodesulfovibrionaceae;g__Thermodesulfovibrio;s__	Contig	Russia: Borehole near Beyelii Yar in Tomsk		Tomsk_34_156	none
d__Bacteria;p__Nitrospirota;c__Thermodesulfovibrionia;o__Thermodesulfovibrionales;f__Thermodesulfovibrionaceae;g__Thermodesulfovibrio;s__Thermodesulfovibrio sp025057595	GCA_025057595.1	Nitrospirota other study	Other	Hot_spring	brown biofilm from alkaline hot spring	57.02	0	103	0	95.448	33.2167	1170255	GB_GCA_025057595.1	t	not type material	f	GCA_025057595.1	d__Bacteria;p__Nitrospirae;c__Thermodesulfovibrionia;o__Thermodesulfovibrionales;f__Thermodesulfovibrionaceae;g__Thermodesulfovibrio;s__	Scaffold	Malaysia: Sungkai; Perak		SKYB3	none
d__Bacteria;p__Nitrospirota;c__Thermodesulfovibrionia;o__Thermodesulfovibrionales;f__Thermodesulfovibrionaceae;g__Thermodesulfovibrio;s__Thermodesulfovibrio sp025060075	GCA_025060075.1	Nitrospirota other study	Other	Hot_spring	brown biofilm from alkaline hot spring	73.64	0	181	0	94.668	32.5359	1216140	GB_GCA_025060075.1	t	not type material	f	GCA_025060075.1	d__Bacteria;p__Nitrospirae;c__Thermodesulfovibrionia;o__Thermodesulfovibrionales;f__Thermodesulfovibrionaceae;g__Thermodesulfovibrio;s__	Contig	Malaysia: Sungkai; Perak		SKYB9	none
d__Bacteria;p__Nitrospirota;c__Thermodesulfovibrionia;o__Thermodesulfovibrionales;f__Thermodesulfovibrionaceae;g__Thermodesulfovibrio;s__Thermodesulfovibrio sp025060625	GCA_025060625.1	Nitrospirota other study	Other	Hot_spring	brown biofilm from alkaline hot spring	74.46	0.05	180	0	93.3741	33.4421	1465290	GB_GCA_025060625.1	t	not type material	f	GCA_025060625.1	d__Bacteria;p__Nitrospirae;c__Thermodesulfovibrionia;o__Thermodesulfovibrionales;f__Thermodesulfovibrionaceae;g__Thermodesulfovibrio;s__	Scaffold	Malaysia: Sungkai; Perak		SKYB4	none
d__Bacteria;p__Nitrospirota;c__Thermodesulfovibrionia;o__Thermodesulfovibrionales;f__Thermodesulfovibrionaceae;g__Thermodesulfovibrio;s__Thermodesulfovibrio thiophilus	GCA_012840265.1	Nitrospirota other study	Other	Bioreactor	anaerobic digestion of organic wastes under variable temperature conditions and feedstocks	99.95	0	180	0	93.6249	34.2367	1731424	RS_GCF_000423865.1	f	not type material	f	GCA_012840265.1	d__Bacteria;p__Nitrospirae;c__Thermodesulfovibrionia;o__Thermodesulfovibrionales;f__Thermodesulfovibrionaceae;g__Thermodesulfovibrio;s__Thermodesulfovibrio thiophilus	Contig	none		AS04akNAM_131	Bacteria;Nitrospirota;Thermodesulfovibrionia;Thermodesulfovibrionales;Thermodesulfovibrionaceae;Thermodesulfovibrio;Thermodesulfovibrio thiophilus
d__Bacteria;p__Nitrospirota;c__Thermodesulfovibrionia;o__Thermodesulfovibrionales;f__Thermodesulfovibrionaceae;g__Thermodesulfovibrio;s__Thermodesulfovibrio thiophilus	GCA_023622995.1	Nitrospirota other study	Other	Bioreactor	anaerobic digester	95.97	0	180	0	94.4112	34.0902	1502027	RS_GCF_000423865.1	f	not type material	f	GCA_023622995.1	d__Bacteria;p__Nitrospirae;c__;o__;f__;g__;s__	Contig	Singapore		Bin_2	none
d__Bacteria;p__Nitrospirota;c__Thermodesulfovibrionia;o__Thermodesulfovibrionales;f__Thermodesulfovibrionaceae;g__Thermodesulfovibrio;s__Thermodesulfovibrio thiophilus	GCF_000423865.1	Nitrospirota other study	Other	Unknown	none	98.11	0	180	0	93.2445	34.431	1871474	RS_GCF_000423865.1	t	type strain of species	f	GCA_000423865.1	d__Bacteria;p__Nitrospirae;c__Thermodesulfovibrionia;o__Thermodesulfovibrionales;f__Thermodesulfovibrionaceae;g__Thermodesulfovibrio;s__Thermodesulfovibrio thiophilus	Scaffold	Japan		DSM 17215	Bacteria;Nitrospirota;Thermodesulfovibrionia;Thermodesulfovibrionales;Thermodesulfovibrionaceae;Thermodesulfovibrio;Thermodesulfovibrio thiophilus
d__Bacteria;p__Nitrospirota;c__Thermodesulfovibrionia;o__Thermodesulfovibrionales;f__Thermodesulfovibrionaceae;g__Thermodesulfovibrio;s__Thermodesulfovibrio yellowstonii	GCF_000020985.1	Nitrospirota other study	Other	Unknown	none	99.08	3.67	180	100	93.9263	34.1289	2003803	RS_GCF_000020985.1	t	type strain of species	t	GCA_000020985.1	d__Bacteria;p__Nitrospirae;c__Thermodesulfovibrionia;o__Thermodesulfovibrionales;f__Thermodesulfovibrionaceae;g__Thermodesulfovibrio;s__Thermodesulfovibrio yellowstonii	Complete Genome	none		DSM 11347	Bacteria;Nitrospirota;Thermodesulfovibrionia;Thermodesulfovibrionales;Thermodesulfovibrionaceae;Thermodesulfovibrio;Thermodesulfovibrio yellowstonii DSM 11347
d__Bacteria;p__Nitrospirota;c__Thermodesulfovibrionia;o__Thermodesulfovibrionales;f__Thermodesulfovibrionaceae;g__Thermodesulfovibrio;s__Thermodesulfovibrio yellowstonii	GCF_000482825.1	Nitrospirota other study	Other	Unknown	none	99.08	0.92	180	0	93.4317	34.2563	2048874	RS_GCF_000020985.1	f	type strain of species	f	GCA_000482825.1	d__Bacteria;p__Nitrospirae;c__Thermodesulfovibrionia;o__Thermodesulfovibrionales;f__Thermodesulfovibrionaceae;g__Thermodesulfovibrio;s__Thermodesulfovibrio islandicus	Scaffold	Iceland		DSM 12570	Bacteria;Nitrospirota;Thermodesulfovibrionia;Thermodesulfovibrionales;Thermodesulfovibrionaceae;Thermodesulfovibrio;Thermodesulfovibrio yellowstonii DSM 11347
d__Bacteria;p__Nitrospirota;c__Thermodesulfovibrionia;o__Thermodesulfovibrionales;f__Thermodesulfovibrionaceae;g__Thermodesulfovibrio;s__Thermodesulfovibrio yellowstonii	GCF_006538445.1	Nitrospirota other study	Other	Bioreactor	thermophilic anaerobic digestion reactor	99.08	0	180	0	94.0724	33.9699	1932479	RS_GCF_000020985.1	f	not type material	f	GCA_006538445.1	d__Bacteria;p__Nitrospirae;c__Thermodesulfovibrionia;o__Thermodesulfovibrionales;f__Thermodesulfovibrionaceae;g__Thermodesulfovibrio;s__	Contig	Japan:Aichi; Toyohashi		Kuro-1	Bacteria;Nitrospirota;Thermodesulfovibrionia;Thermodesulfovibrionales;Thermodesulfovibrionaceae;Thermodesulfovibrio;Thermodesulfovibrio yellowstonii DSM 11347
d__Bacteria;p__Nitrospirota;c__Thermodesulfovibrionia;o__Thermodesulfovibrionales;f__UBA1546;g__DYHX01;s__DYHX01 sp020723925	GCA_020723925.1	Nitrospirota other study	Aquifer	Subsurface_terrestrial_aquifer	groundwater filtered on filters	87.27	1.82	181	0	90.9405	43.7495	1868018	GB_GCA_020723925.1	t	not type material	f	GCA_020723925.1	d__Bacteria;p__Nitrospirae;c__Nitrospira;o__Nitrospirales;f__Nitrospiraceae;g__Nitrospira;s__Nitrospira japonica	Scaffold	South Africa: Driefontein mine in Carletonville district		DR5_44_14	none
d__Bacteria;p__Nitrospirota;c__Thermodesulfovibrionia;o__Thermodesulfovibrionales;f__UBA1546;g__JACQXD01;s__JACQXD01 sp016208875	GCA_016208875.1	Nitrospirota other study	Aquifer	Subsurface_terrestrial_aquifer	groundwater	94.8	1.32	181	0	88.0697	42.2569	2931173	GB_GCA_016208875.1	t	not type material	f	GCA_016208875.1	d__Bacteria;p__Nitrospirae;c__;o__;f__;g__;s__	Scaffold	USA: California; Middletown		NC_groundwater_1506_Pr4_B-0.1um_42_4	Bacteria;Nitrospirota;Thermodesulfovibrionia;uncultured;uncultured Nitrospiraceae bacterium
d__Bacteria;p__Nitrospirota;c__Thermodesulfovibrionia;o__Thermodesulfovibrionales;f__UBA1546;g__JACQXE01;s__JACQXE01 sp016208915	GCA_016208915.1	Nitrospirota other study	Aquifer	Subsurface_terrestrial_aquifer	groundwater	92.5	0.91	181	0	89.4536	41.6317	2513032	GB_GCA_016208915.1	t	not type material	f	GCA_016208915.1	d__Bacteria;p__Nitrospirae;c__;o__;f__;g__;s__	Contig	USA: California; Middletown		NC_groundwater_1507_Pr4_B-0.1um_42_5	Bacteria;Nitrospirota;Thermodesulfovibrionia;uncultured;uncultured Nitrospiraceae bacterium
d__Bacteria;p__Nitrospirota;c__Thermodesulfovibrionia;o__Thermodesulfovibrionales;f__UBA1546;g__JAJFTJ01;s__JAJFTJ01 sp021373015	GCA_021373015.1	Nitrospirota other study	Other	WWT	PCB contaminated wastewater treatment lagoon sediment microcosms	95.45	1.82	181	0	93.598	38.8425	1685579	GB_GCA_021373015.1	t	not type material	f	GCA_021373015.1	d__Bacteria;p__Nitrospirae;c__Nitrospira;o__Nitrospirales;f__Nitrospiraceae;g__;s__	Contig	USA: Altavista; VA		bin.188	Bacteria;Nitrospirota;Thermodesulfovibrionia;uncultured;uncultured Nitrospiraceae bacterium
d__Bacteria;p__Nitrospirota;c__Thermodesulfovibrionia;o__Thermodesulfovibrionales;f__UBA1546;g__JAKALU01;s__JAKALU01 sp021824065	GCA_021824065.1	Nitrospirota other study	Other	Mine_associated	acid mine drainage sediment	92.73	0.05	181	100	91.1645	41.7102	2733493	GB_GCA_021824065.1	t	not type material	f	GCA_021824065.1	d__Bacteria;p__Nitrospirae;c__;o__;f__;g__;s__	Scaffold	China: Wuyi Polymetallic Mine; Guangxi Province		WY5.bin134	Bacteria;Nitrospirota;Thermodesulfovibrionia;uncultured;uncultured Nitrospiraceae bacterium
d__Bacteria;p__Nitrospirota;c__Thermodesulfovibrionia;o__Thermodesulfovibrionales;f__UBA1546;g__SCSY01;s__SCSY01 sp009773185	GCA_009773185.1	Nitrospirota other study	Aquifer	Subsurface_terrestrial_aquifer	groundwater	96.36	0.91	181	0	91.504	43.6322	2787148	GB_GCA_009773185.1	t	not type material	f	GCA_009773185.1	d__Bacteria;p__Nitrospirae;c__;o__;f__;g__;s__	Scaffold	USA: Ohio		X2_MetaBAT.7	Bacteria;Nitrospirota;Thermodesulfovibrionia;uncultured;Nitrospirae bacterium GWF2_44_13
d__Bacteria;p__Nitrospirota;c__Thermodesulfovibrionia;o__Thermodesulfovibrionales;f__UBA1546;g__SCSY01;s__SCSY01 sp919901705	GCA_919901705.1	Nitrospirota other study	Aquifer	Subsurface_terrestrial_aquifer	unknown	88.36	0.91	181	0	88.5945	43.1789	2056698	GB_GCA_919901705.1	t	not type material	f	GCA_919901705.1	d__Bacteria;p__Nitrospirae;c__Thermodesulfovibrionia;o__Thermodesulfovibrionales;f__;g__;s__	Scaffold	none	Germany	Hainich-H41-bin280-1	none
d__Bacteria;p__Nitrospirota;c__Thermodesulfovibrionia;o__Thermodesulfovibrionales;f__UBA1546;g__UBA1546;s__UBA1546 sp001805105	GCA_001803945.1	Nitrospirota other study	Aquifer	Subsurface_terrestrial_aquifer	Rifle well CD01 at 16ft depth; 0.2 micron filter at time point A	94.55	0.91	181	0	92.2568	43.6724	1933175	GB_GCA_001805105.1	f	not type material	f	GCA_001803945.1	d__Bacteria;p__Nitrospirae;c__;o__;f__;g__;s__	Scaffold	USA: Rifle; CO		none	Bacteria;Nitrospirota;Thermodesulfovibrionia;uncultured;Nitrospirae bacterium GWF2_44_13
d__Bacteria;p__Nitrospirota;c__Thermodesulfovibrionia;o__Thermodesulfovibrionales;f__UBA1546;g__UBA1546;s__UBA1546 sp001805105	GCA_001805105.1	Nitrospirota other study	Aquifer	Subsurface_terrestrial_aquifer	Rifle well CD01 at time point 6 / F; 5m depth; 0.2 filter	95.45	0.91	181	0	92.6942	43.6874	1986041	GB_GCA_001805105.1	t	not type material	f	GCA_001805105.1	d__Bacteria;p__Nitrospirae;c__;o__;f__;g__;s__	Scaffold	USA: Rifle; CO		none	Bacteria;Nitrospirota;Thermodesulfovibrionia;uncultured;Nitrospirae bacterium GWF2_44_13
d__Bacteria;p__Nitrospirota;c__Thermodesulfovibrionia;o__Thermodesulfovibrionales;f__UBA1546;g__UBA1546;s__UBA1546 sp001805105	GCA_001803715.1	Nitrospirota other study	Aquifer	Subsurface_terrestrial_aquifer	Rifle well CD01 at time point 4 / D; 5m depth; 0.2 filter	66.5	0.91	181	0	88.4401	43.7074	1405470	GB_GCA_001805105.1	f	not type material	f	GCA_001803715.1	d__Bacteria;p__Nitrospirae;c__;o__;f__;g__;s__	Scaffold	USA: Rifle; CO		none	none
d__Bacteria;p__Nitrospirota;c__Thermodesulfovibrionia;o__Thermodesulfovibrionales;f__UBA1546;g__UBA1546;s__UBA1546 sp001805105	GCA_003510545.1	Nitrospirota other study	Aquifer	Subsurface_terrestrial_aquifer	groundwater	58.62	0	181	0	91.3393	44.0071	1223771	GB_GCA_001805105.1	f	not type material	f	GCA_003510545.1	d__Bacteria;p__Nitrospirae;c__Nitrospira;o__Nitrospirales;f__Nitrospiraceae;g__;s__	Scaffold	none		UBA12094	none
d__Bacteria;p__Nitrospirota;c__Thermodesulfovibrionia;o__Thermodesulfovibrionales;f__UBA1546;g__UBA1546;s__UBA1546 sp001805105	GCA_003500245.1	Nitrospirota other study	Aquifer	Subsurface_terrestrial_aquifer	groundwater	87.98	0.91	181	0	90.583	43.8876	1806694	GB_GCA_001805105.1	f	not type material	f	GCA_003500245.1	d__Bacteria;p__Nitrospirae;c__Nitrospira;o__Nitrospirales;f__Nitrospiraceae;g__;s__	Scaffold	none		UBA9646	none
d__Bacteria;p__Nitrospirota;c__Thermodesulfovibrionia;o__Thermodesulfovibrionales;f__UBA1546;g__UBA1546;s__UBA1546 sp001871685	GCA_009993265.1	Nitrospirota other study	Aquifer	Subsurface_terrestrial_aquifer	subsurface aquifer	89.77	0	181	0	91.5108	44.1596	1775009	GB_GCA_001871685.1	f	not type material	f	GCA_009993265.1	d__Bacteria;p__Nitrospirae;c__;o__;f__;g__;s__	Scaffold	USA: Utah; Crystal Geyser near Green River		CG_2015-19_44_20	none
d__Bacteria;p__Nitrospirota;c__Thermodesulfovibrionia;o__Thermodesulfovibrionales;f__UBA1546;g__UBA1546;s__UBA1546 sp001871685	GCA_002783085.1	Nitrospirota other study	Aquifer	Subsurface_terrestrial_aquifer	groundwater	94.32	0	181	0	90.8066	43.8604	2144008	GB_GCA_001871685.1	f	not type material	f	GCA_002783085.1	d__Bacteria;p__Nitrospirae;c__;o__;f__;g__;s__	Scaffold	USA: Crystal Geyser near Green River; Utah		CG_4_10_14_3_um_filter_44_29	Bacteria;Nitrospirota;Thermodesulfovibrionia;uncultured;Nitrospirae bacterium GWF2_44_13
d__Bacteria;p__Nitrospirota;c__Thermodesulfovibrionia;o__Thermodesulfovibrionales;f__UBA1546;g__UBA1546;s__UBA1546 sp001871685	GCA_002782185.1	Nitrospirota other study	Aquifer	Subsurface_terrestrial_aquifer	groundwater	90.32	0.23	181	100	90.5384	43.928	1897066	GB_GCA_001871685.1	f	not type material	f	GCA_002782185.1	d__Bacteria;p__Nitrospirae;c__;o__;f__;g__;s__	Scaffold	USA: Crystal Geyser near Green River; Utah		CG_4_8_14_3_um_filter_44_28	Bacteria;Nitrospirota;Thermodesulfovibrionia;uncultured;Nitrospirae bacterium GWF2_44_13
d__Bacteria;p__Nitrospirota;c__Thermodesulfovibrionia;o__Thermodesulfovibrionales;f__UBA1546;g__UBA1546;s__UBA1546 sp001871685	GCA_002790755.1	Nitrospirota other study	Aquifer	Subsurface_terrestrial_aquifer	groundwater	95.23	0	181	0	91.3579	44.0933	1938687	GB_GCA_001871685.1	f	not type material	f	GCA_002790755.1	d__Bacteria;p__Nitrospirae;c__;o__;f__;g__;s__	Scaffold	USA: Crystal Geyser near Green River; Utah		CG_4_9_14_3_um_filter_44_28	Bacteria;Nitrospirota;Thermodesulfovibrionia;uncultured;Nitrospirae bacterium GWF2_44_13
d__Bacteria;p__Nitrospirota;c__Thermodesulfovibrionia;o__Thermodesulfovibrionales;f__UBA1546;g__UBA1546;s__UBA1546 sp001871685	GCA_002781345.1	Nitrospirota other study	Aquifer	Subsurface_terrestrial_aquifer	groundwater	96.14	0	181	0	91.1679	43.8658	2108533	GB_GCA_001871685.1	f	not type material	f	GCA_002781345.1	d__Bacteria;p__Nitrospirae;c__;o__;f__;g__;s__	Scaffold	USA: Crystal Geyser near Green River; Utah		CG01_land_8_20_14_3_00_44_22	Bacteria;Nitrospirota;Thermodesulfovibrionia;uncultured;uncultured Nitrospiraceae bacterium
d__Bacteria;p__Nitrospirota;c__Thermodesulfovibrionia;o__Thermodesulfovibrionales;f__UBA1546;g__UBA1546;s__UBA1546 sp001871685	GCA_002780905.1	Nitrospirota other study	Aquifer	Subsurface_terrestrial_aquifer	groundwater	97.27	0.91	181	0	91.4624	43.9381	2047142	GB_GCA_001871685.1	f	not type material	f	GCA_002780905.1	d__Bacteria;p__Nitrospirae;c__;o__;f__;g__;s__	Scaffold	USA: Crystal Geyser near Green River; Utah		CG02_land_8_20_14_3_00_44_33	Bacteria;Nitrospirota;Thermodesulfovibrionia;uncultured;Nitrospirae bacterium GWF2_44_13
d__Bacteria;p__Nitrospirota;c__Thermodesulfovibrionia;o__Thermodesulfovibrionales;f__UBA1546;g__UBA1546;s__UBA1546 sp001871685	GCA_001871685.1	Nitrospirota other study	Aquifer	Subsurface_terrestrial_aquifer	groundwater filtered through a a 3.0 um filter and then through a 0.2 um filter	89.77	0	181	0	91.2548	43.9413	1793524	GB_GCA_001871685.1	t	not type material	f	GCA_001871685.1	d__Bacteria;p__Nitrospirae;c__;o__;f__;g__;s__	Scaffold	USA: Crystal Geyser near Green River; Utah		CG1_02_44_142	none
d__Bacteria;p__Nitrospirota;c__Thermodesulfovibrionia;o__Thermodesulfovibrionales;f__UBA1546;g__UBA1546;s__UBA1546 sp001871685	GCA_002771505.1	Nitrospirota other study	Aquifer	Subsurface_terrestrial_aquifer	groundwater	93.41	0	181	0	89.6634	44.0163	2015154	GB_GCA_001871685.1	f	not type material	f	GCA_002771505.1	d__Bacteria;p__Nitrospirae;c__;o__;f__;g__;s__	Scaffold	USA: Crystal Geyser near Green River; Utah		CG22_combo_CG10-13_8_21_14_all_44_11	Bacteria;Nitrospirota;Thermodesulfovibrionia;uncultured;Nitrospirae bacterium GWF2_44_13
d__Bacteria;p__Nitrospirota;c__Thermodesulfovibrionia;o__Thermodesulfovibrionales;f__UBA1546;g__UBA1546;s__UBA1546 sp001871685	GCA_002323715.1	Nitrospirota other study	Other	Other	water	86.09	0.91	181	0	86.3633	44.0362	1871466	GB_GCA_001871685.1	f	not type material	f	GCA_002323715.1	d__Bacteria;p__Nitrospirae;c__Nitrospira;o__Nitrospirales;f__Nitrospiraceae;g__;s__	Scaffold	USA: Crystal Geyser near Green River; Utah		UBA1546	Bacteria;Nitrospirota;Thermodesulfovibrionia;uncultured;Nitrospirae bacterium GWF2_44_13
d__Bacteria;p__Nitrospirota;c__Thermodesulfovibrionia;o__Thermodesulfovibrionales;f__UBA1546;g__UBA1546;s__UBA1546 sp003535475	GCA_003535475.1	Nitrospirota other study	Other	Other	hydrocarbon	60.47	0.97	181	0	89.9145	42.8742	1740638	GB_GCA_003535475.1	t	not type material	f	GCA_003535475.1	d__Bacteria;p__Nitrospirae;c__Nitrospira;o__Nitrospirales;f__Nitrospiraceae;g__;s__	Scaffold	none		UBA8922	none
d__Bacteria;p__Nitrospirota;c__Thermodesulfovibrionia;o__Thermodesulfovibrionales;f__UBA1546;g__UBA1546;s__UBA1546 sp003599795	GCA_003599795.1	Nitrospirota other study	Aquifer	Subsurface_terrestrial_aquifer	deeply circulating subsurface aquifer fluids	70.45	1.82	181	0	92.5288	44.2452	1397882	GB_GCA_003599795.1	t	not type material	f	GCA_003599795.1	d__Bacteria;p__Nitrospirae;c__Nitrospira;o__Nitrospirales;f__Nitrospiraceae;g__;s__	Contig	USA: South Dakota; Sanford Underground Research Facility		SURF_35	Bacteria;Nitrospirota;Thermodesulfovibrionia;uncultured;Nitrospirae bacterium GWF2_44_13
d__Bacteria;p__Nitrospirota;c__Thermodesulfovibrionia;o__Thermodesulfovibrionales;f__UBA1546;g__UBA1546;s__UBA1546 sp016195565	GCA_016195565.1	Nitrospirota other study	Aquifer	Subsurface_terrestrial_aquifer	groundwater	94.55	1.82	181	50	90.8895	43.2408	2303561	GB_GCA_016195565.1	t	not type material	f	GCA_016195565.1	d__Bacteria;p__Nitrospirae;c__;o__;f__;g__;s__	Contig	USA: California; Calistoga		NC_groundwater_887_Pr1_S2p5_43_27	Bacteria;Nitrospirota;Thermodesulfovibrionia;uncultured;Nitrospirae bacterium GWF2_44_13
d__Bacteria;p__Nitrospirota;c__Thermodesulfovibrionia;o__Thermodesulfovibrionales;f__UBA1546;g__UBA1546;s__UBA1546 sp018896985	GCA_022013255.1	Nitrospirota other study	Aquifer	Subsurface_terrestrial_aquifer	groundwater	92.5	2.94	181	57.14	88.7555	42.7456	1755758	GB_GCA_018896985.1	f	not type material	f	GCA_022013255.1	d__Bacteria;p__Nitrospirae;c__Thermodesulfovibrionia;o__Thermodesulfovibrionales;f__;g__;s__	Contig	Finland: Olkiluoto		bin N1.33	none
d__Bacteria;p__Nitrospirota;c__Thermodesulfovibrionia;o__Thermodesulfovibrionales;f__UBA1546;g__UBA1546;s__UBA1546 sp018896985	GCA_018896985.1	Nitrospirota other study	Other	Other	Olkiluoto	86.88	2.47	181	75	88.9087	42.4719	1845243	GB_GCA_018896985.1	t	not type material	f	GCA_018896985.1	d__Bacteria;p__Nitrospinae;c__;o__;f__;g__;s__	Contig	Finland		KR13_N2.mb.31	none
d__Bacteria;p__Nitrospirota;c__Thermodesulfovibrionia;o__Thermodesulfovibrionales;f__UBA6898;g__G020347665;s__G020347665 sp020347665	GCA_020347665.1	Nitrospirota other study	Other	Unknown	environmental106	90.91	1.82	181	0	86.5678	44.483	2252898	GB_GCA_020347665.1	t	not type material	f	GCA_020347665.1	d__Bacteria;p__Nitrospirae;c__Nitrospira;o__Nitrospirales;f__Nitrospiraceae;g__;s__	Chromosome	China:PRE		bin398	none
d__Bacteria;p__Nitrospirota;c__Thermodesulfovibrionia;o__Thermodesulfovibrionales;f__UBA6898;g__GW-Nitrospira-1;s__GW-Nitrospira-1 sp002839535	GCA_002839535.1	Nitrospirota other study	Aquifer	Subsurface_terrestrial_aquifer	groundwater	96.97	0	181	0	88.5906	46.1536	1664412	GB_GCA_002839535.1	t	not type material	f	GCA_002839535.1	d__Bacteria;p__Nitrospirae;c__Nitrospira;o__;f__;g__;s__	Scaffold	Japan: Horonobe URL		HGW-Nitrospira-1	Bacteria;Nitrospirota;Thermodesulfovibrionia;uncultured;uncultured bacterium
d__Bacteria;p__Nitrospirota;c__Thermodesulfovibrionia;o__Thermodesulfovibrionales;f__UBA6898;g__GWC2-42-7;s__GWC2-42-7 sp001803645	GCA_001803645.1	Nitrospirota other study	Aquifer	Subsurface_terrestrial_aquifer	Rifle well CD01 at time point 3 / C; 5m depth; 0.2 filter	69.48	0.97	181	0	85.4618	42.0579	2579265	GB_GCA_001803645.1	t	not type material	f	GCA_001803645.1	d__Bacteria;p__Nitrospirae;c__;o__;f__;g__;s__	Scaffold	USA: Rifle; CO		none	none
d__Bacteria;p__Nitrospirota;c__Thermodesulfovibrionia;o__Thermodesulfovibrionales;f__UBA6898;g__JACRHE01;s__JACRHE01 sp016217695	GCA_016217695.1	Nitrospirota other study	Aquifer	Subsurface_terrestrial_aquifer	groundwater	86.72	3.64	181	0	91.0426	49.6264	3040993	GB_GCA_016217695.1	t	not type material	f	GCA_016217695.1	d__Bacteria;p__Nitrospirae;c__;o__;f__;g__;s__	Contig	USA: California; Middletown		NC_groundwater_1769_Pr3_B-0.1um_50_9	none
d__Bacteria;p__Nitrospirota;c__Thermodesulfovibrionia;o__Thermodesulfovibrionales;f__UBA6898;g__JAJRYC01;s__JAJRYC01 sp024275975	GCA_024275975.1	Nitrospirota other study	Other	Hydrothermal	active black smoker DFF12	98.06	0.91	181	0	87.1935	46.5979	2513600	GB_GCA_024275975.1	t	not type material	f	GCA_024275975.1	d__Bacteria;p__Nitrospirae;c__;o__;f__;g__;s__	Contig	Indian Ocean: Longqi hydrothermal vent field; ultraslow-spreading Southwestern Indian Ridge		Dive96_bin3.242	none
d__Bacteria;p__Nitrospirota;c__Thermodesulfovibrionia;o__Thermodesulfovibrionales;f__UBA6898;g__JAKAGF01;s__JAKAGF01 sp021825365	GCA_021825635.1	Nitrospirota other study	Other	Mine_associated	acid mine drainage sediment	72.45	3.64	181	0	91.113	56.5294	2487197	GB_GCA_021825365.1	f	not type material	f	GCA_021825635.1	d__Bacteria;p__Nitrospirae;c__;o__;f__;g__;s__	Scaffold	China: Wuyi Polymetallic Mine; Guangxi Province		WY2.bin68	none
d__Bacteria;p__Nitrospirota;c__Thermodesulfovibrionia;o__Thermodesulfovibrionales;f__UBA6898;g__JAKAGF01;s__JAKAGF01 sp021825365	GCA_021825365.1	Nitrospirota other study	Other	Mine_associated	acid mine drainage sediment	88.87	0.91	181	0	91.0717	57.3386	3263997	GB_GCA_021825365.1	t	not type material	f	GCA_021825365.1	d__Bacteria;p__Nitrospirae;c__;o__;f__;g__;s__	Contig	China: Wuyi Polymetallic Mine; Guangxi Province		WY3.bin121	none
d__Bacteria;p__Nitrospirota;c__Thermodesulfovibrionia;o__Thermodesulfovibrionales;f__UBA6898;g__JAKAGF01;s__JAKAGF01 sp021825805	GCA_021825805.1	Nitrospirota other study	Other	Mine_associated	acid mine drainage sediment	98.79	0	181	0	91.4067	55.8456	2685919	GB_GCA_021825805.1	t	not type material	f	GCA_021825805.1	d__Bacteria;p__Nitrospirae;c__;o__;f__;g__;s__	Scaffold	China: Wuyi Polymetallic Mine; Guangxi Province		WY2.bin147	none
d__Bacteria;p__Nitrospirota;c__Thermodesulfovibrionia;o__Thermodesulfovibrionales;f__UBA6898;g__JAKAKQ01;s__JAKAKQ01 sp021813425	GCA_021813425.1	Nitrospirota other study	Other	Mine_associated	acid mine drainage sediment	94.02	0.06	181	100	90.2022	43.6673	3510230	GB_GCA_021813425.1	t	not type material	f	GCA_021813425.1	d__Bacteria;p__Nitrospirae;c__;o__;f__;g__;s__	Scaffold	China: Wuyi Polymetallic Mine; Guangxi Province		WY4.bin7	none
d__Bacteria;p__Nitrospirota;c__Thermodesulfovibrionia;o__Thermodesulfovibrionales;f__UBA6898;g__PALSA-1316;s__PALSA-1316 sp003153275	GCA_003153275.1	Nitrospirota other study	Other	Soil	permafrost active layer soil	79.34	1.82	181	100	87.9069	49.5912	2518712	GB_GCA_003153275.1	t	not type material	f	GCA_003153275.1	d__Bacteria;p__Nitrospirae;c__Nitrospira;o__Nitrospirales;f__Nitrospiraceae;g__;s__	Scaffold	Sweden: Stordalen Mire		palsa_1316	Bacteria;Nitrospirota;Thermodesulfovibrionia;uncultured;uncultured bacterium
d__Bacteria;p__Nitrospirota;c__Thermodesulfovibrionia;o__Thermodesulfovibrionales;f__UBA6898;g__PALSA-1316;s__PALSA-1316 sp013824615	GCA_013824615.1	Nitrospirota other study	Other	Drinking_water_associated	drinking water system-raw water	100	2.98	181	0	92.0057	51.7287	3597433	GB_GCA_013824615.1	t	not type material	f	GCA_013824615.1	d__Bacteria;p__Nitrospirae;c__Thermodesulfovibrionia;o__Thermodesulfovibrionales;f__Thermodesulfovibrionaceae;g__Thermodesulfovibrio;s__	Contig	USA: Illinois; Champaign		SW.3.86	none
d__Bacteria;p__Nitrospirota;c__Thermodesulfovibrionia;o__Thermodesulfovibrionales;f__UBA6898;g__PALSA-1316;s__PALSA-1316 sp016215155	GCA_016215155.1	Nitrospirota other study	Aquifer	Subsurface_terrestrial_aquifer	groundwater	95.91	2.73	181	0	90.4625	51.8487	3433631	GB_GCA_016215155.1	t	not type material	f	GCA_016215155.1	d__Bacteria;p__Nitrospirae;c__;o__;f__;g__;s__	Scaffold	USA: California; Middletown		NC_groundwater_1885_Pr3_B-0.1um_52_11	none
d__Bacteria;p__Nitrospirota;c__Thermodesulfovibrionia;o__Thermodesulfovibrionales;f__UBA6898;g__PALSA-1316;s__PALSA-1316 sp021814475	GCA_021814475.1	Nitrospirota other study	Other	Mine_associated	acid mine drainage sediment	96.41	1.09	181	50	91.4993	55.3159	3148293	GB_GCA_021814475.1	t	not type material	f	GCA_021814475.1	d__Bacteria;p__Nitrospirae;c__;o__;f__;g__;s__	Scaffold	China: Wuyi Polymetallic Mine; Guangxi Province		WY3.bin163	Bacteria;Nitrospirota;Thermodesulfovibrionia;uncultured;uncultured bacterium
d__Bacteria;p__Nitrospirota;c__Thermodesulfovibrionia;o__Thermodesulfovibrionales;f__UBA6898;g__Sulfobium;s__Sulfobium mesophilum	GCA_900302705.1	Nitrospirota other study	Other	soil	soil	77.27	2.45	181	0	87.8144	48.7772	2770094	GB_GCA_900302705.1	t	not type material	f	GCA_900302705.1	d__Bacteria;p__Nitrospirae;c__Nitrospira;o__Nitrospirales;f__Nitrospiraceae;g__Candidatus Sulfobium;s__Candidatus Sulfobium mesophilum	Contig	none		none	none
d__Bacteria;p__Nitrospirota;c__Thermodesulfovibrionia;o__Thermodesulfovibrionales;f__UBA6898;g__Sulfobium;s__Sulfobium sp021783515	GCA_021783515.1	Nitrospirota other study	Other	Mine_associated	acid mine drainage sediment	97.27	0.18	181	0	89.8224	57.0009	3155897	GB_GCA_021783515.1	t	not type material	f	GCA_021783515.1	d__Bacteria;p__Nitrospirae;c__;o__;f__;g__;s__	Contig	China: Banpo Antimony Mine; Guizhou Province		BP4.bin66	none
d__Bacteria;p__Nitrospirota;c__Thermodesulfovibrionia;o__Thermodesulfovibrionales;f__UBA6898;g__Sulfobium;s__Sulfobium sp021787505	GCA_021787505.1	Nitrospirota other study	Other	Mine_associated	acid mine drainage sediment	69.65	0	181	0	89.2232	53.906	2215402	GB_GCA_021787505.1	t	not type material	f	GCA_021787505.1	d__Bacteria;p__Nitrospirae;c__;o__;f__;g__;s__	Scaffold	China: Dabaoshan Pyrite-Copper Mine; Guangdong Province		DBS2-1.bin90	none
d__Bacteria;p__Nitrospirota;c__Thermodesulfovibrionia;o__Thermodesulfovibrionales;f__UBA6898;g__Sulfobium;s__Sulfobium sp021787505	GCA_021836105.1	Nitrospirota other study	Other	Mine_associated	acid mine drainage sediment	61.32	0	181	0	88.6524	53.6787	2373322	GB_GCA_021787505.1	f	not type material	f	GCA_021836105.1	d__Bacteria;p__Nitrospirae;c__;o__;f__;g__;s__	Scaffold	China: Dabaoshan Pyrite-Copper Mine; Guangdong Province		DBS2-5.bin40	none
d__Bacteria;p__Nitrospirota;c__Thermodesulfovibrionia;o__Thermodesulfovibrionales;f__UBA6898;g__Sulfobium;s__Sulfobium sp021811105	GCA_021811105.1	Nitrospirota other study	Other	Mine_associated	acid mine drainage sediment	97.27	3.16	181	0	88.4466	53.2858	3942611	GB_GCA_021811105.1	t	not type material	f	GCA_021811105.1	d__Bacteria;p__Nitrospirae;c__;o__;f__;g__;s__	Contig	China: Shuikoushan Lead-Zinc Mine; Hunan Province		SKS1.bin124	none
d__Bacteria;p__Nitrospirota;c__Thermodesulfovibrionia;o__Thermodesulfovibrionales;f__UBA6898;g__Sulfobium;s__Sulfobium sp021814065	GCA_021814065.1	Nitrospirota other study	Other	Mine_associated	acid mine drainage sediment	94.02	0.98	181	0	89.0522	53.4267	3329403	GB_GCA_021814065.1	t	not type material	f	GCA_021814065.1	d__Bacteria;p__Nitrospirae;c__;o__;f__;g__;s__	Scaffold	China: Wuyi Polymetallic Mine; Guangxi Province		WY3.bin57	none
d__Bacteria;p__Nitrospirota;c__Thermodesulfovibrionia;o__Thermodesulfovibrionales;f__UBA6898;g__UBA6898;s__UBA6898 sp002448975	GCA_002448975.1	Nitrospirota other study	Other	River	Maroochydoore River	82.9	3.64	181	0	87.9502	52.3686	3101251	GB_GCA_002448975.1	t	not type material	f	GCA_002448975.1	d__Bacteria;p__Nitrospirae;c__Nitrospira;o__Nitrospirales;f__Nitrospiraceae;g__;s__	Scaffold	none		UBA6898	none
d__Bacteria;p__Nitrospirota;c__Thermodesulfovibrionia;o__Thermodesulfovibrionales;f__UBA6898;g__UBA6898;s__UBA6898 sp003252075	GCA_003252075.1	Nitrospirota other study	Other	Hydrothermal	marine hydrothermal sulfide sediment TVG12	89.09	2.73	181	0	87.9004	52.1526	2857618	GB_GCA_003252075.1	t	not type material	f	GCA_003252075.1	d__Bacteria;p__Nitrospirae;c__;o__;f__;g__;s__	Contig	Atlantic Ocean: Mid-Atlantic Ridge; South		SZUA-452	none
d__Bacteria;p__Nitrospirota;c__Thermodesulfovibrionia;o__Thermodesulfovibrionales;f__UBA6898;g__UBA6898;s__UBA6898 sp012026685	GCA_012026685.1	Nitrospirota other study	Other	Bioreactor	AOM-Mn bioreactor day 314	96.97	0.91	181	0	90.9675	53.7675	3037170	GB_GCA_012026685.1	t	not type material	f	GCA_012026685.1	d__Bacteria;p__Nitrospirae;c__;o__;f__;g__;s__	Contig	Australia: Brisbane; QLD; University of Queensland		MnB_6	none
d__Bacteria;p__Nitrospirota;c__Thermodesulfovibrionia;o__Thermodesulfovibrionales;f__UBA6898;g__UBA6898;s__UBA6898 sp016214855	GCA_016214855.1	Nitrospirota other study	Aquifer	Subsurface_terrestrial_aquifer	groundwater	100	2.73	181	0	91.5358	50.3018	3300430	GB_GCA_016214855.1	t	not type material	f	GCA_016214855.1	d__Bacteria;p__Nitrospirae;c__;o__;f__;g__;s__	Contig	USA: California; Middletown		NC_groundwater_1914_Pr3_S2p5_50_106	none
d__Bacteria;p__Nitrospirota;c__Thermodesulfovibrionia;o__Thermodesulfovibrionales;f__UBA6898;g__UBA6898;s__UBA6898 sp016235245	GCA_016235245.1	Nitrospirota other study	Aquifer	Subsurface_terrestrial_aquifer	groundwater	96.31	2.73	181	0	92.0155	49.7536	3247823	GB_GCA_016235245.1	t	not type material	f	GCA_016235245.1	d__Bacteria;p__Nitrospirae;c__;o__;f__;g__;s__	Scaffold	USA: California; Middletown		NC_groundwater_1883_Pr3_B-0.1um_50_12	Bacteria;Nitrospirota;Thermodesulfovibrionia;uncultured;uncultured bacterium
d__Bacteria;p__Nitrospirota;c__Thermodesulfovibrionia;o__Thermodesulfovibrionales;f__UBA6898;g__UBA6898;s__UBA6898 sp020056455	GCA_020056455.1	Nitrospirota other study	Other	Subsurface_terrestrial	fracture fluid	86.57	0.96	181	0	92.5032	48.8556	2591513	GB_GCA_020056455.1	t	not type material	f	GCA_020056455.1	d__Bacteria;p__Nitrospirae;c__Thermodesulfovibrionia;o__Thermodesulfovibrionales;f__;g__;s__	Contig	USA: Sanford Underground Research Facility; Lead SD; Deep Mine Microbial Observatory (DeMMO)		DeMMO2_13	none
d__Bacteria;p__Nitrospirota;c__Thermodesulfovibrionia;o__Thermodesulfovibrionales;f__UBA9159;g__CAKKPH01;s__CAKKPH01 sp919901585	GCA_919901585.1	Nitrospirota other study	Aquifer	Subsurface_terrestrial_aquifer	unknown	92.73	0.91	181	100	92.2673	47.411	2052474	GB_GCA_919901585.1	t	not type material	f	GCA_919901585.1	d__Bacteria;p__Nitrospirae;c__Thermodesulfovibrionia;o__Thermodesulfovibrionales;f__;g__;s__	Scaffold	none	Germany	Hainich-H32-bin144-1	none
d__Bacteria;p__Nitrospirota;c__Thermodesulfovibrionia;o__Thermodesulfovibrionales;f__UBA9159;g__JAJYIF01;s__JAJYIF01 sp021790195	GCA_021790195.1	Nitrospirota other study	Other	Mine_associated	acid mine drainage sediment	93.69	0.18	181	0	90.0733	51.7573	3315103	GB_GCA_021790195.1	t	not type material	f	GCA_021790195.1	d__Bacteria;p__Nitrospirae;c__;o__;f__;g__;s__	Scaffold	China: Dabaoshan Pyrite-Copper Mine; Guangdong Province		DBS2-1.bin112	none
d__Bacteria;p__Nitrospirota;c__Thermodesulfovibrionia;o__Thermodesulfovibrionales;f__UBA9159;g__JAMCQB01;s__JAMCQB01 sp023382175	GCA_023382175.1	Nitrospirota other study	Other	Mine_associated	Fankou acid mine drainage sediment Core A	94.06	0.91	181	0	89.8792	50.3725	2846920	GB_GCA_023382175.1	t	not type material	f	GCA_023382175.1	d__Bacteria;p__Nitrospirae;c__;o__;f__;g__;s__	Scaffold	China: Guangdong		FK_Sedi_A_Bin.59	Bacteria;Nitrospirota;Thermodesulfovibrionia;uncultured;uncultured bacterium
d__Bacteria;p__Nitrospirota;c__Thermodesulfovibrionia;o__Thermodesulfovibrionales;f__UBA9159;g__JAMCQB01;s__JAMCQB01 sp023382175	GCA_023485285.1	Nitrospirota other study	Other	Mine_associated	Fankou acid mine drainage sediment Core B	94.26	1.09	181	0	89.823	50.3692	2581292	GB_GCA_023382175.1	f	not type material	f	GCA_023485285.1	d__Bacteria;p__Nitrospirae;c__;o__;f__;g__;s__	Scaffold	China: Guangdong		FK_Sedi_B_Bin.29	Bacteria;Nitrospirota;Thermodesulfovibrionia;uncultured;uncultured bacterium
d__Bacteria;p__Nitrospirota;c__Thermodesulfovibrionia;o__Thermodesulfovibrionales;f__UBA9159;g__JAMCWJ01;s__JAMCWJ01 sp023475105	GCA_023475105.1	Nitrospirota other study	Other	Mine_associated	Fankou acid mine drainage sediment Core B	91.88	1.06	181	0	88.295	54.5479	3283009	GB_GCA_023475105.1	t	not type material	f	GCA_023475105.1	d__Bacteria;p__Nitrospirae;c__;o__;f__;g__;s__	Scaffold	China: Guangdong		FK_Sedi_B_Bin.60	none
d__Bacteria;p__Nitrospirota;c__Thermodesulfovibrionia;o__Thermodesulfovibrionales;f__UBA9159;g__UBA9159;s__UBA9159 sp003453735	GCA_003453735.1	Nitrospirota other study	Other	soil	soil	90.74	0.77	181	10	81.2517	48.2572	4663699	GB_GCA_003453735.1	t	not type material	f	GCA_003453735.1	d__Bacteria;p__Nitrospirae;c__Nitrospira;o__Nitrospirales;f__Nitrospiraceae;g__;s__	Scaffold	none		UBA9159	none
d__Bacteria;p__Nitrospirota;c__Thermodesulfovibrionia;o__UBA6902;f__BMS3Bbin08;g__BMS3Bbin08;s__BMS3Bbin08 sp002897775	GCA_002897755.1	Nitrospirota other study	Other	Hydrothermal	sub-seafloor sulfide deposits	92.73	2.73	181	0	87.2468	45.4017	2486350	GB_GCA_002897775.1	f	not type material	f	GCA_002897755.1	d__Bacteria;p__;c__;o__;f__;g__;s__	Contig	none		BMS3Abin10	none
d__Bacteria;p__Nitrospirota;c__Thermodesulfovibrionia;o__UBA6902;f__BMS3Bbin08;g__BMS3Bbin08;s__BMS3Bbin08 sp002897775	GCA_002897775.1	Nitrospirota other study	Other	Hydrothermal	sub-seafloor sulfide deposits	96.36	3.64	181	0	87.2008	45.2412	2711517	GB_GCA_002897775.1	t	not type material	f	GCA_002897775.1	d__Bacteria;p__;c__;o__;f__;g__;s__	Contig	none		BMS3Bbin08	Bacteria;Nitrospirota;Thermodesulfovibrionia;uncultured;uncultured bacterium
d__Bacteria;p__Nitrospirota;c__Thermodesulfovibrionia;o__UBA6902;f__BMS3Bbin08;g__BMS3Bbin08;s__BMS3Bbin08 sp002897775	GCA_913009905.1	Nitrospirota other study	Other	Marine	marine metagenome	98.18	4.55	181	0	87.2602	44.7842	3128701	GB_GCA_002897775.1	f	not type material	f	GCA_913009905.1	d__Bacteria;p__;c__;o__;f__;g__;s__	Contig	none		DRR093004_bin.25_MetaBAT_v2.12.1_MAG	Bacteria;Nitrospirota;Thermodesulfovibrionia;uncultured;uncultured bacterium
d__Bacteria;p__Nitrospirota;c__Thermodesulfovibrionia;o__UBA6902;f__BMS3Bbin08;g__BMS3Bbin08;s__BMS3Bbin08 sp002897775	GCA_011040335.1	Nitrospirota other study	Other	Hydrothermal	marine hydrothermal vent chimney sediment	67.9	1.82	181	0	88.2996	46.1743	1937063	GB_GCA_002897775.1	f	not type material	f	GCA_011040335.1	d__Bacteria;p__Nitrospirae;c__;o__;f__;g__;s__	Contig	Pacific Ocean: Southern Mariana Trough		HyVt-270	none
d__Bacteria;p__Nitrospirota;c__Thermodesulfovibrionia;o__UBA6902;f__BMS3Bbin08;g__JACQXH01;s__JACQXH01 sp016208845	GCA_016208845.1	Nitrospirota other study	Aquifer	Subsurface_terrestrial_aquifer	groundwater	79.32	2.21	181	66.67	85.044	43.9968	2242133	GB_GCA_016208845.1	t	not type material	f	GCA_016208845.1	d__Bacteria;p__Nitrospirae;c__;o__;f__;g__;s__	Scaffold	USA: California; Middletown		NC_groundwater_1510_Pr4_B-0.1um_44_3	Bacteria;Nitrospirota;Thermodesulfovibrionia;uncultured;uncultured bacterium
d__Bacteria;p__Nitrospirota;c__Thermodesulfovibrionia;o__UBA6902;f__DSMQ01;g__JACQXB01;s__JACQXB01 sp016208965	GCA_016208965.1	Nitrospirota other study	Aquifer	Subsurface_terrestrial_aquifer	groundwater	88.58	0.91	181	0	88.3747	39.5043	1673396	GB_GCA_016208965.1	t	not type material	f	GCA_016208965.1	d__Bacteria;p__Nitrospirae;c__;o__;f__;g__;s__	Scaffold	USA: California; Middletown		NC_groundwater_1504_Pr4_B-0.1um_40_11	none
d__Bacteria;p__Nitrospirota;c__Thermodesulfovibrionia;o__UBA6902;f__DSMQ01;g__JACQXF01;s__JACQXF01 sp016208855	GCA_016208855.1	Nitrospirota other study	Aquifer	Subsurface_terrestrial_aquifer	groundwater	97.88	2.78	181	0	89.163	43.0431	2440924	GB_GCA_016208855.1	t	not type material	f	GCA_016208855.1	d__Bacteria;p__Nitrospirae;c__;o__;f__;g__;s__	Scaffold	USA: California; Middletown		NC_groundwater_1508_Pr4_B-0.1um_43_4	none
d__Bacteria;p__Nitrospirota;c__Thermodesulfovibrionia;o__UBA6902;f__DSMQ01;g__JACRGX01;s__JACRGX01 sp016207865	GCA_016208795.1	Nitrospirota other study	Aquifer	Subsurface_terrestrial_aquifer	groundwater	62.02	1.82	181	0	89.3926	44.6746	1261728	GB_GCA_016207865.1	f	not type material	f	GCA_016208795.1	d__Bacteria;p__Nitrospirae;c__;o__;f__;g__;s__	Scaffold	USA: California; Middletown		NC_groundwater_1511_Pr4_B-0.1um_45_2	none
d__Bacteria;p__Nitrospirota;c__Thermodesulfovibrionia;o__UBA6902;f__DSMQ01;g__JACRGX01;s__JACRGX01 sp016207865	GCA_016207865.1	Nitrospirota other study	Aquifer	Subsurface_terrestrial_aquifer	groundwater	81.31	0	181	0	89.636	44.1359	1896370	GB_GCA_016207865.1	t	not type material	f	GCA_016207865.1	d__Bacteria;p__Nitrospirae;c__;o__;f__;g__;s__	Scaffold	USA: California; Middletown		NC_groundwater_1558_Pr4_S-0.65um_44_7	none
d__Bacteria;p__Nitrospirota;c__Thermodesulfovibrionia;o__UBA6902;f__DSMQ01;g__JACRGX01;s__JACRGX01 sp016212185	GCA_016212185.1	Nitrospirota other study	Aquifer	Subsurface_terrestrial_aquifer	groundwater	95.4	4.55	181	40	90.1486	43.2275	2334603	GB_GCA_016212185.1	t	not type material	f	GCA_016212185.1	d__Bacteria;p__Nitrospirae;c__;o__;f__;g__;s__	Contig	USA: California; Middletown		NC_groundwater_1762_Pr3_B-0.1um_43_39	Bacteria;Nitrospirota;Thermodesulfovibrionia;uncultured;uncultured Nitrospirae bacterium
d__Bacteria;p__Nitrospirota;c__Thermodesulfovibrionia;o__UBA6902;f__DSMQ01;g__JACROO01;s__JACROO01 sp016214355	GCA_016214355.1	Nitrospirota other study	Aquifer	Subsurface_terrestrial_aquifer	groundwater	79.84	2.18	181	0	90.4909	41.8405	1846822	GB_GCA_016214355.1	t	not type material	f	GCA_016214355.1	d__Bacteria;p__Nitrospirae;c__;o__;f__;g__;s__	Scaffold	USA: California; Middletown		NC_groundwater_1963_Pr3_S-0.2um_42_3	Bacteria;Nitrospirota;Thermodesulfovibrionia;uncultured;uncultured bacterium
d__Bacteria;p__Nitrospirota;c__Thermodesulfovibrionia;o__UBA6902;f__JACROP01;g__JACROP01;s__JACROP01 sp016214385	GCA_016214385.1	Nitrospirota other study	Aquifer	Subsurface_terrestrial_aquifer	groundwater	95	3.64	181	25	90.2362	42.9984	2001308	GB_GCA_016214385.1	t	not type material	f	GCA_016214385.1	d__Bacteria;p__Nitrospirae;c__;o__;f__;g__;s__	Scaffold	USA: California; Middletown		NC_groundwater_1964_Pr3_S-0.2um_43_3	Bacteria;Nitrospirota;Thermodesulfovibrionia;uncultured;uncultured bacterium
d__Bacteria;p__Nitrospirota;c__Thermodesulfovibrionia;o__UBA6902;f__JAJYJJ01;g__JAJYJJ01;s__JAJYJJ01 sp021789595	GCA_021789595.1	Nitrospirota other study	Other	Mine_associated	acid mine drainage sediment	98.18	0.91	181	0	92.6208	44.4817	2229725	GB_GCA_021789595.1	t	not type material	f	GCA_021789595.1	d__Bacteria;p__Nitrospirae;c__;o__;f__;g__;s__	Scaffold	China: Dabaoshan Pyrite-Copper Mine; Guangdong Province		DBS2-1.bin158	none
d__Bacteria;p__Nitrospirota;c__Thermodesulfovibrionia;o__UBA6902;f__UBA6902;g__BMS3ABIN06;s__BMS3ABIN06 sp002897895	GCA_002897895.1	Nitrospirota other study	Other	Hydrothermal	sub-seafloor sulfide deposits	87.53	4.55	181	16.67	87.6891	43.0612	2975464	GB_GCA_002897895.1	t	not type material	f	GCA_002897895.1	d__Bacteria;p__;c__;o__;f__;g__;s__	Contig	none		BMS3Abin06	Bacteria;Nitrospirota;Thermodesulfovibrionia;uncultured;uncultured bacterium
d__Bacteria;p__Nitrospirota;c__Thermodesulfovibrionia;o__UBA6902;f__UBA6902;g__BMS3ABIN06;s__BMS3ABIN06 sp002897895	GCA_913009555.1	Nitrospirota other study	Other	Marine	marine metagenome	91.82	2.98	181	0	86.9256	42.7559	3187952	GB_GCA_002897895.1	f	not type material	f	GCA_913009555.1	d__Bacteria;p__;c__;o__;f__;g__;s__	Contig	none		DRR093003_bin.15_MetaBAT_v2.12.1_MAG	none
d__Bacteria;p__Nitrospirota;c__Thermodesulfovibrionia;o__UBA6902;f__UBA6902;g__BMS3ABIN06;s__BMS3ABIN06 sp002897895	GCA_011040195.1	Nitrospirota other study	Other	Hydrothermal	marine hydrothermal vent chimney sediment	94.09	3.89	181	0	87.6332	43.1859	3353403	GB_GCA_002897895.1	f	not type material	f	GCA_011040195.1	d__Bacteria;p__Nitrospirae;c__;o__;f__;g__;s__	Contig	Pacific Ocean: Southern Mariana Trough		HyVt-251	Bacteria;Nitrospirota;Thermodesulfovibrionia;uncultured;uncultured bacterium
d__Bacteria;p__Nitrospirota;c__Thermodesulfovibrionia;o__UBA6902;f__UBA6902;g__BMS3ABIN06;s__BMS3ABIN06 sp002897895	GCA_011050745.1	Nitrospirota other study	Other	Hydrothermal	marine hydrothermal vent chimney sediment	96.36	3.89	181	0	86.747	42.783	3753267	GB_GCA_002897895.1	f	not type material	f	GCA_011050745.1	d__Bacteria;p__Nitrospirae;c__;o__;f__;g__;s__	Contig	Pacific Ocean: Southern Mariana Trough		HyVt-313	Bacteria;Nitrospirota;Thermodesulfovibrionia;uncultured;uncultured bacterium
d__Bacteria;p__Nitrospirota;c__Thermodesulfovibrionia;o__UBA6902;f__UBA6902;g__BMS3ABIN06;s__BMS3ABIN06 sp011040095	GCA_011040095.1	Nitrospirota other study	Other	Hydrothermal	marine hydrothermal vent chimney sediment	74.94	2.25	181	0	86.2518	44.0297	2758135	GB_GCA_011040095.1	t	not type material	f	GCA_011040095.1	d__Bacteria;p__Nitrospirae;c__;o__;f__;g__;s__	Contig	Pacific Ocean: Southern Mariana Trough		HyVt-268	Bacteria;Nitrospirota;Thermodesulfovibrionia;uncultured;uncultured bacterium
d__Bacteria;p__Nitrospirota;c__Thermodesulfovibrionia;o__UBA6902;f__UBA6902;g__BMS3Abin09;s__BMS3Abin09 sp002897915	GCA_002898055.1	Nitrospirota other study	Other	Hydrothermal	sub-seafloor sulfide deposits	54.55	0.91	181	0	91.2523	46.2151	1328472	GB_GCA_002897915.1	f	not type material	f	GCA_002898055.1	d__Bacteria;p__;c__;o__;f__;g__;s__	Contig	none		BMS3Abin09	Bacteria;Nitrospirota;Thermodesulfovibrionia;uncultured;uncultured bacterium
d__Bacteria;p__Nitrospirota;c__Thermodesulfovibrionia;o__UBA6902;f__UBA6902;g__BMS3Abin09;s__BMS3Abin09 sp002897915	GCA_002897915.1	Nitrospirota other study	Other	Hydrothermal	sub-seafloor sulfide deposits	86.31	0	181	0	90.0851	45.9581	1846228	GB_GCA_002897915.1	t	not type material	f	GCA_002897915.1	d__Bacteria;p__;c__;o__;f__;g__;s__	Contig	none		BMS3Bbin09	Bacteria;Nitrospirota;Thermodesulfovibrionia;uncultured;uncultured bacterium
d__Bacteria;p__Nitrospirota;c__Thermodesulfovibrionia;o__UBA6902;f__UBA6902;g__BMS3Abin09;s__BMS3Abin09 sp002897915	GCA_913009255.1	Nitrospirota other study	Other	Marine	marine metagenome	85.45	0	181	0	90.1099	46.0145	1713981	GB_GCA_002897915.1	f	not type material	f	GCA_913009255.1	d__Bacteria;p__;c__;o__;f__;g__;s__	Contig	none		DRR093003_bin.17_MetaBAT_v2.12.1_MAG	Bacteria;Nitrospirota;Thermodesulfovibrionia;uncultured;uncultured bacterium
d__Bacteria;p__Nitrospirota;c__Thermodesulfovibrionia;o__UBA6902;f__UBA6902;g__CALZJD01;s__CALZJD01 sp020354155	GCA_020347785.1	Nitrospirota other study	Other	Unknown	environmental103	69.08	1.82	181	50	76.4354	45.2232	2025897	GB_GCA_020354155.1	f	not type material	f	GCA_020347785.1	d__Bacteria;p__Nitrospirae;c__Nitrospira;o__Nitrospirales;f__Nitrospiraceae;g__;s__	Chromosome	China:PRE		bin387	none
d__Bacteria;p__Nitrospirota;c__Thermodesulfovibrionia;o__UBA6902;f__UBA6902;g__CALZJD01;s__CALZJD01 sp020354155	GCA_020354155.1	Nitrospirota other study	Other	Unknown	environmental200	81.42	0.91	181	0	78.9045	45.2838	2495381	GB_GCA_020354155.1	t	not type material	f	GCA_020354155.1	d__Bacteria;p__Nitrospirae;c__Nitrospira;o__Nitrospirales;f__Nitrospiraceae;g__;s__	Chromosome	China:PRE		bin899	none
d__Bacteria;p__Nitrospirota;c__Thermodesulfovibrionia;o__UBA6902;f__UBA6902;g__CALZJD01;s__CALZJD01 sp020356065	GCA_020356065.1	Nitrospirota other study	Other	Unknown	environmental212	96.36	0.18	181	0	84.1639	42.7596	3168368	GB_GCA_020356065.1	t	not type material	f	GCA_020356065.1	d__Bacteria;p__Nitrospirae;c__Nitrospira;o__Nitrospirales;f__Nitrospiraceae;g__;s__	Chromosome	China:PRE		bin97	none
d__Bacteria;p__Nitrospirota;c__Thermodesulfovibrionia;o__UBA6902;f__UBA6902;g__G020346765;s__G020346765 sp020346765	GCA_020346765.1	Nitrospirota other study	Other	Unknown	environmental55	80.73	0.91	181	0	81.9817	53.7142	2693480	GB_GCA_020346765.1	t	not type material	f	GCA_020346765.1	d__Bacteria;p__Nitrospirae;c__Nitrospira;o__Nitrospirales;f__Nitrospiraceae;g__;s__	Chromosome	China:PRE		bin1476	none
d__Bacteria;p__Nitrospirota;c__Thermodesulfovibrionia;o__UBA6902;f__UBA6902;g__JAADFS01;s__JAADFS01 sp015491705	GCA_015491705.1	Nitrospirota other study	Other	Hydrothermal	deep-sea hydrothermal deposit	82.65	1.01	181	66.67	89.6323	51.6462	2263198	GB_GCA_015491705.1	t	not type material	f	GCA_015491705.1	d__Bacteria;p__Nitrospirae;c__;o__;f__;g__;s__	Contig	Pacific Ocean		S140_38	Bacteria;Nitrospirota;Thermodesulfovibrionia;uncultured;uncultured bacterium
d__Bacteria;p__Nitrospirota;c__Thermodesulfovibrionia;o__UBA6902;f__UBA6902;g__JACNKH01;s__JACNKH01 sp014382155	GCA_016784355.1	Nitrospirota other study	Other	Marine	Brackish water; Black Sea St. 307	87.73	1.87	181	0	89.5616	43.8218	2843371	GB_GCA_016784355.1	t	not type material	f	GCA_016784355.1	d__Bacteria;p__Nitrospirae;c__Nitrospira;o__Nitrospirales;f__Nitrospiraceae;g__Nitrospira;s__	Contig	Bulgaria: Black Sea		BS150m-G55	Bacteria;Nitrospirota;Thermodesulfovibrionia;uncultured;uncultured bacterium
d__Bacteria;p__Nitrospirota;c__Thermodesulfovibrionia;o__UBA6902;f__UBA6902;g__JACNKH01;s__JACNKH01 sp014382155	GCA_014382155.1	Nitrospirota other study	Other	Marine	Suspended Particulate Matter (SPM) from the Black Sea western gyre	72.96	0.96	181	0	89.4179	44.1668	2747941	GB_GCA_016784355.1	f	not type material	f	GCA_014382155.1	d__Bacteria;p__;c__;o__;f__;g__;s__	Scaffold	none		NIOZ-UU55	Bacteria;Nitrospirota;Thermodesulfovibrionia;uncultured;uncultured bacterium
d__Bacteria;p__Nitrospirota;c__Thermodesulfovibrionia;o__UBA6902;f__UBA6902;g__JACQZG01;s__JACQZG01 sp016213935	GCA_016213935.1	Nitrospirota other study	Aquifer	Subsurface_terrestrial_aquifer	groundwater	91.82	2.43	181	11.11	91.9146	47.4431	2212617	GB_GCA_016213935.1	t	not type material	f	GCA_016213935.1	d__Bacteria;p__Nitrospirae;c__;o__;f__;g__;s__	Scaffold	USA: California; Middletown		NC_groundwater_1561_Pr4_S-0.65um_47_11	none
d__Bacteria;p__Nitrospirota;c__Thermodesulfovibrionia;o__UBA6902;f__UBA6902;g__JACRPZ01;s__JACRPZ01 sp016222905	GCA_016222905.1	Nitrospirota other study	Aquifer	Subsurface_terrestrial_aquifer	groundwater	97.22	2.27	181	0	89.9331	43.9542	2836922	GB_GCA_016222905.1	t	not type material	f	GCA_016222905.1	d__Bacteria;p__Nitrospirae;c__;o__;f__;g__;s__	Contig	USA: California; Middletown		NC_groundwater_2000_Pr3_S-0.65um_44_7	Bacteria;Nitrospirota;Thermodesulfovibrionia;uncultured;uncultured bacterium
d__Bacteria;p__Nitrospirota;c__Thermodesulfovibrionia;o__UBA6902;f__UBA6902;g__JAJRVB01;s__JAJRVB01 sp024277515	GCA_024277515.1	Nitrospirota other study	Other	Hydrothermal	active black smoker DFF12	76.36	3.48	181	80	90.185	47.5245	2081626	GB_GCA_024277515.1	t	not type material	f	GCA_024277515.1	d__Bacteria;p__Nitrospirae;c__;o__;f__;g__;s__	Contig	Indian Ocean: Longqi hydrothermal vent field; ultraslow-spreading Southwestern Indian Ridge		Dive96_bin10.277	Bacteria;Nitrospirota;Thermodesulfovibrionia;uncultured;uncultured bacterium
d__Bacteria;p__Nitrospirota;c__Thermodesulfovibrionia;o__UBA6902;f__UBA6902;g__JdFR-81;s__JdFR-81 sp002011735	GCA_002011735.1	Nitrospirota other study	Other	Subsurface_marine	basaltic crustal fluids	94.55	1.82	181	0	93.6025	48.332	2050278	GB_GCA_002011735.1	t	not type material	f	GCA_002011735.1	d__Bacteria;p__Nitrospirae;c__;o__;f__;g__;s__	Contig	Pacific Ocean		JdFR-81	Bacteria;Nitrospirota;Thermodesulfovibrionia;uncultured;uncultured bacterium
d__Bacteria;p__Nitrospirota;c__Thermodesulfovibrionia;o__UBA6902;f__UBA6902;g__SURF-23;s__SURF-23 sp003599275	GCA_003599275.1	Nitrospirota other study	Aquifer	Subsurface_terrestrial_aquifer	deeply circulating subsurface aquifer fluids	90.8	4.09	181	0	91.1416	47.5568	3053955	GB_GCA_003599275.1	t	not type material	f	GCA_003599275.1	d__Bacteria;p__Nitrospirae;c__Nitrospira;o__Nitrospirales;f__Nitrospiraceae;g__;s__	Contig	USA: South Dakota; Sanford Underground Research Facility		SURF_45	Bacteria;Nitrospirota;Thermodesulfovibrionia;uncultured;uncultured bacterium
d__Bacteria;p__Nitrospirota;c__Thermodesulfovibrionia;o__UBA6902;f__UBA6902;g__SURF-23;s__SURF-23 sp003599425	GCA_003599425.1	Nitrospirota other study	Aquifer	Subsurface_terrestrial_aquifer	deeply circulating subsurface aquifer fluids	88.18	2	181	33.33	89.9981	45.8188	2901504	GB_GCA_003599425.1	t	not type material	f	GCA_003599425.1	d__Bacteria;p__Nitrospirae;c__Nitrospira;o__Nitrospirales;f__Nitrospiraceae;g__;s__	Contig	USA: South Dakota; Sanford Underground Research Facility		SURF_23	none
d__Bacteria;p__Nitrospirota;c__Thermodesulfovibrionia;o__UBA6902;f__UBA6902;g__SURF-23;s__SURF-23 sp003599505	GCA_003599505.1	Nitrospirota other study	Aquifer	Subsurface_terrestrial_aquifer	deeply circulating subsurface aquifer fluids	95.45	2	181	0	91.9224	47.9797	2641075	GB_GCA_003599505.1	t	not type material	f	GCA_003599505.1	d__Bacteria;p__Nitrospirae;c__Nitrospira;o__Nitrospirales;f__Nitrospiraceae;g__;s__	Contig	USA: South Dakota; Sanford Underground Research Facility		SURF_11	Bacteria;Nitrospirota;Thermodesulfovibrionia;uncultured;uncultured bacterium
d__Bacteria;p__Nitrospirota;c__Thermodesulfovibrionia;o__UBA6902;f__UBA6902;g__SURF-23;s__SURF-23 sp016214845	GCA_016214845.1	Nitrospirota other study	Aquifer	Subsurface_terrestrial_aquifer	groundwater	97.27	2.91	181	0	90.7112	46.3587	3445234	GB_GCA_016214845.1	t	not type material	f	GCA_016214845.1	d__Bacteria;p__Nitrospirae;c__;o__;f__;g__;s__	Contig	USA: California; Middletown		NC_groundwater_1913_Pr3_S2p5_46_161	Bacteria;Nitrospirota;Thermodesulfovibrionia;uncultured;uncultured bacterium
d__Bacteria;p__Nitrospirota;c__Thermodesulfovibrionia;o__UBA6902;f__UBA6902;g__SURF-23;s__SURF-23 sp016215115	GCA_016215115.1	Nitrospirota other study	Aquifer	Subsurface_terrestrial_aquifer	groundwater	98.18	1.82	181	0	88.0614	42.1114	2822992	GB_GCA_016215115.1	t	not type material	f	GCA_016215115.1	d__Bacteria;p__Nitrospirae;c__;o__;f__;g__;s__	Scaffold	USA: California; Middletown		NC_groundwater_1882_Pr3_B-0.1um_42_111	Bacteria;Nitrospirota;Thermodesulfovibrionia;uncultured;uncultured bacterium
d__Bacteria;p__Nitrospirota;c__Thermodesulfovibrionia;o__UBA6902;f__UBA6902;g__SURF-23;s__SURF-23 sp016217725	GCA_016217725.1	Nitrospirota other study	Aquifer	Subsurface_terrestrial_aquifer	groundwater	87.36	1.41	181	33.33	88.3101	47.3032	2771339	GB_GCA_016217725.1	t	not type material	f	GCA_016217725.1	d__Bacteria;p__Nitrospirae;c__;o__;f__;g__;s__	Contig	USA: California; Middletown		NC_groundwater_1766_Pr3_B-0.1um_47_18	none
d__Bacteria;p__Nitrospirota;c__Thermodesulfovibrionia;o__UBA6902;f__UBA6902;g__SURF-23;s__SURF-23 sp016234115	GCA_016234115.1	Nitrospirota other study	Aquifer	Subsurface_terrestrial_aquifer	groundwater	95	1.82	181	0	88.3263	49.9598	3497840	GB_GCA_016234115.1	t	not type material	f	GCA_016234115.1	d__Bacteria;p__Nitrospirae;c__;o__;f__;g__;s__	Contig	USA: California; Middletown		NC_groundwater_1768_Pr3_B-0.1um_50_19	Bacteria;Nitrospirota;Thermodesulfovibrionia;uncultured;uncultured bacterium
d__Bacteria;p__Nitrospirota;c__Thermodesulfovibrionia;o__UBA6902;f__UBA6902;g__SURF-23;s__SURF-23 sp020057065	GCA_020057065.1	Nitrospirota other study	Other	Subsurface_terrestrial	fracture fluid	97.27	2.78	181	0	88.6797	42.3161	4160673	GB_GCA_020057065.1	t	not type material	f	GCA_020057065.1	d__Bacteria;p__Nitrospirae;c__Thermodesulfovibrionia;o__;f__;g__;s__	Contig	USA: Sanford Underground Research Facility; Lead SD; Deep Mine Microbial Observatory (DeMMO)		DeMMO2_3	Bacteria;Nitrospirota;Thermodesulfovibrionia;uncultured;uncultured bacterium
d__Bacteria;p__Nitrospirota;c__Thermodesulfovibrionia;o__UBA6902;f__UBA6902;g__SURF-23;s__SURF-23 sp020723105	GCA_020723105.1	Nitrospirota other study	Aquifer	Subsurface_terrestrial_aquifer	groundwater filtered on filters	98.18	2.98	181	0	90.8006	41.9753	3134735	GB_GCA_020723105.1	t	not type material	f	GCA_020723105.1	d__Bacteria;p__Nitrospirae;c__Nitrospira;o__Nitrospirales;f__Nitrospiraceae;g__Nitrospira;s__Nitrospira japonica	Scaffold	South Africa: Finsch mine in Finsch district		FI88_42_154	Bacteria;Nitrospirota;Thermodesulfovibrionia;uncultured;uncultured bacterium
d__Bacteria;p__Nitrospirota;c__Thermodesulfovibrionia;o__UBA6902;f__UBA6902;g__UBA6902;s__UBA6902 sp002451135	GCA_003508235.1	Nitrospirota other study	Other	River	Noosa River	84.72	2.1	181	0	87.1391	46.4611	2751166	GB_GCA_002451135.1	f	not type material	f	GCA_003508235.1	d__Bacteria;p__Nitrospirae;c__Nitrospira;o__Nitrospirales;f__Nitrospiraceae;g__;s__	Scaffold	none		UBA11860	none
d__Bacteria;p__Nitrospirota;c__Thermodesulfovibrionia;o__UBA6902;f__UBA6902;g__UBA6902;s__UBA6902 sp002451135	GCA_002451135.1	Nitrospirota other study	Other	River	Maroochydoore River	94.49	1.19	181	0	87.5753	46.5046	3053843	GB_GCA_002451135.1	t	not type material	f	GCA_002451135.1	d__Bacteria;p__Nitrospirae;c__Nitrospira;o__Nitrospirales;f__Nitrospiraceae;g__;s__	Scaffold	none		UBA6902	Bacteria;Nitrospirota;Thermodesulfovibrionia;uncultured;uncultured bacterium
d__Bacteria;p__Nitrospirota;c__Thermodesulfovibrionia;o__UBA6902;f__UBA6902;g__UBA6902;s__UBA6902 sp002451135	GCA_002451095.1	Nitrospirota other study	Other	River	Maroochydoore River	77.72	4.27	181	16.67	87.6105	46.967	2442620	GB_GCA_002451135.1	f	not type material	f	GCA_002451095.1	d__Bacteria;p__Nitrospirae;c__Nitrospira;o__Nitrospirales;f__Nitrospiraceae;g__;s__	Scaffold	none		UBA6907	none
d__Bacteria;p__Nitrospirota;c__Thermodesulfovibrionia;o__UBA6902;f__UBA6902;g__UBA6902;s__UBA6902 sp003599025	GCA_003599025.1	Nitrospirota other study	Aquifer	Subsurface_terrestrial_aquifer	deeply circulating subsurface aquifer fluids	71.91	1.09	181	0	88.5834	45.8823	3129949	GB_GCA_003599025.1	t	not type material	f	GCA_003599025.1	d__Bacteria;p__Nitrospirae;c__Nitrospira;o__Nitrospirales;f__Nitrospiraceae;g__;s__	Contig	USA: South Dakota; Sanford Underground Research Facility		SURF_66	none
d__Bacteria;p__Nitrospirota;c__Thermodesulfovibrionia;o__UBA6902;f__UBA6902;g__UBA6902;s__UBA6902 sp016208905	GCA_016208905.1	Nitrospirota other study	Aquifer	Subsurface_terrestrial_aquifer	groundwater	85.15	2.73	181	0	89.1416	43.1628	2189560	GB_GCA_016208905.1	t	not type material	f	GCA_016208905.1	d__Bacteria;p__Nitrospirae;c__;o__;f__;g__;s__	Scaffold	USA: California; Middletown		NC_groundwater_1509_Pr4_B-0.1um_43_7	Bacteria;Nitrospirota;Thermodesulfovibrionia;uncultured;uncultured bacterium
d__Bacteria;p__Nitrospirota;c__Thermodesulfovibrionia;o__UBA6902;f__UBA6902;g__UBA6902;s__UBA6902 sp016222915	GCA_016222915.1	Nitrospirota other study	Aquifer	Subsurface_terrestrial_aquifer	groundwater	88.64	2.89	181	50	90.1924	46.9236	3003833	GB_GCA_016222915.1	t	not type material	f	GCA_016222915.1	d__Bacteria;p__Nitrospirae;c__;o__;f__;g__;s__	Scaffold	USA: California; Middletown		NC_groundwater_2001_Pr3_S-0.65um_47_4	none
d__Bacteria;p__Nitrospirota;c__Thermodesulfovibrionia;o__UBA6902;f__UBA6902;g__UBA6902;s__UBA6902 sp020053105	GCA_020053105.1	Nitrospirota other study	Other	Subsurface_terrestrial	fracture fluid	76.18	0.91	181	0	90.3883	46.2451	3269809	GB_GCA_020053105.1	t	not type material	f	GCA_020053105.1	d__Bacteria;p__Nitrospirae;c__Thermodesulfovibrionia;o__;f__;g__;s__	Contig	USA: Sanford Underground Research Facility; Lead SD; Deep Mine Microbial Observatory (DeMMO)		DeMMO3_26	none
d__Bacteria;p__Nitrospirota;c__UBA9217;o__JACRHJ01;f__JACRHJ01;g__JACRHJ01;s__JACRHJ01 sp016212105	GCA_016212105.1	Nitrospirota other study	Aquifer	Subsurface_terrestrial_aquifer	groundwater	97.27	0.91	181	0	87.3849	60.6869	3049294	GB_GCA_016212105.1	t	not type material	f	GCA_016212105.1	d__Bacteria;p__Nitrospirae;c__;o__;f__;g__;s__	Contig	USA: California; Middletown		NC_groundwater_1774_Pr3_B-0.1um_61_24	none
d__Bacteria;p__Nitrospirota;c__UBA9217;o__JACRHJ01;f__JACRHJ01;g__JACRHJ01;s__JACRHJ01 sp016212105	GCA_016222885.1	Nitrospirota other study	Aquifer	Subsurface_terrestrial_aquifer	groundwater	98.18	0.96	181	0	87.1301	60.5456	3056239	GB_GCA_016212105.1	f	not type material	f	GCA_016222885.1	d__Bacteria;p__Nitrospirae;c__;o__;f__;g__;s__	Scaffold	USA: California; Middletown		NC_groundwater_2003_Pr3_S-0.65um_61_4	Bacteria;Nitrospirota;4-29-1;uncultured proteobacterium
d__Bacteria;p__Nitrospirota;c__UBA9217;o__JACRHJ01;f__JACRHJ01;g__JAKAHE01;s__JAKAHE01 sp021784575	GCA_021784575.1	Nitrospirota other study	Other	Mine_associated	acid mine drainage sediment	94.09	0.91	181	0	91.4643	56.586	2106539	GB_GCA_021784575.1	t	not type material	f	GCA_021784575.1	d__Bacteria;p__Nitrospirae;c__;o__;f__;g__;s__	Contig	China: Dabaoshan Pyrite-Copper Mine; Guangdong Province		DBS2-1.bin100	none
d__Bacteria;p__Nitrospirota;c__UBA9217;o__JACRHJ01;f__JACRHJ01;g__JAKAHE01;s__JAKAHE01 sp021785055	GCA_021785055.1	Nitrospirota other study	Other	Mine_associated	acid mine drainage sediment	81.48	0.08	181	100	92.0014	56.6921	1669113	GB_GCA_021785055.1	t	not type material	f	GCA_021785055.1	d__Bacteria;p__Nitrospirae;c__;o__;f__;g__;s__	Scaffold	China: Dabaoshan Pyrite-Copper Mine; Guangdong Province		DBS1-3.bin157	none
d__Bacteria;p__Nitrospirota;c__UBA9217;o__JACRHJ01;f__JACRHJ01;g__JAKAHE01;s__JAKAHE01 sp021789495	GCA_021789495.1	Nitrospirota other study	Other	Mine_associated	acid mine drainage sediment	91.82	0.45	181	100	91.4707	55.8395	2076730	GB_GCA_021789495.1	t	not type material	f	GCA_021789495.1	d__Bacteria;p__Nitrospirae;c__;o__;f__;g__;s__	Scaffold	China: Dabaoshan Pyrite-Copper Mine; Guangdong Province		DBS2-1.bin160	none
d__Bacteria;p__Nitrospirota;c__UBA9217;o__JACRHJ01;f__JACRHJ01;g__JAKAHE01;s__JAKAHE01 sp021815285	GCA_021815285.1	Nitrospirota other study	Other	Mine_associated	acid mine drainage sediment	91.48	0.05	181	0	92.0224	55.4357	1929462	GB_GCA_021815285.1	t	not type material	f	GCA_021815285.1	d__Bacteria;p__Nitrospirae;c__;o__;f__;g__;s__	Scaffold	China: Wuyi Polymetallic Mine; Guangxi Province		WY2.bin87	none
d__Bacteria;p__Nitrospirota;c__UBA9217;o__UBA9217;f__UBA9217;g__CAKKPG01;s__CAKKPG01 sp919901555	GCA_919901555.1	Nitrospirota other study	Aquifer	Subsurface_terrestrial_aquifer	unknown	92.73	0	181	0	85.7804	56.8021	3450293	GB_GCA_919901555.1	t	not type material	f	GCA_919901555.1	d__Bacteria;p__Nitrospirae;c__Nitrospira;o__;f__;g__;s__	Scaffold	none	Germany	Hainich-H41-bin024-1	Bacteria;Nitrospirota;4-29-1;uncultured bacterium
d__Bacteria;p__Nitrospirota;c__UBA9217;o__UBA9217;f__UBA9217;g__GWC2-56-14;s__GWC2-56-14 sp001803705	GCA_001803705.1	Nitrospirota other study	Aquifer	Subsurface_terrestrial_aquifer	Rifle well CD01 at time point 3 / C; 5m depth; 0.2 filter	67.05	0.91	181	0	85.3493	56.4393	3162748	GB_GCA_001803705.1	t	not type material	f	GCA_001803705.1	d__Bacteria;p__Nitrospirae;c__;o__;f__;g__;s__	Scaffold	USA: Rifle; CO		none	none
d__Bacteria;p__Nitrospirota;c__UBA9217;o__UBA9217;f__UBA9217;g__GWC2-57-13;s__GWC2-57-13 sp001805055	GCA_001805055.1	Nitrospirota other study	Aquifer	Subsurface_terrestrial_aquifer	Rifle well CD01 at time point 3 / C; 5m depth; 0.2 filter	93.18	1.42	181	0	84.7723	57.1546	3319930	GB_GCA_001805055.1	t	not type material	f	GCA_001805055.1	d__Bacteria;p__Nitrospirae;c__;o__;f__;g__;s__	Scaffold	USA: Rifle; CO		none	Bacteria;Acidobacteriota;Acidobacteriae;Acidobacteriales;uncultured;uncultured bacterium
d__Bacteria;p__Nitrospirota;c__UBA9217;o__UBA9217;f__UBA9217;g__GWC2-57-13;s__GWC2-57-13 sp001805055	GCA_001803725.1	Nitrospirota other study	Aquifer	Subsurface_terrestrial_aquifer	Rifle well CD01 at time point 4 / D; 5m depth; 0.2 filter	70.61	0.06	181	0	81.2769	57.0657	2550477	GB_GCA_001805055.1	f	not type material	f	GCA_001803725.1	d__Bacteria;p__Nitrospirae;c__;o__;f__;g__;s__	Scaffold	USA: Rifle; CO		none	none
d__Bacteria;p__Nitrospirota;c__UBA9217;o__UBA9217;f__UBA9217;g__GWC2-57-13;s__GWC2-57-13 sp001805055	GCA_003483085.1	Nitrospirota other study	Aquifer	Subsurface_terrestrial_aquifer	groundwater	82.92	3.24	181	16.67	84.6096	57.0861	3042927	GB_GCA_001805055.1	f	not type material	f	GCA_003483085.1	d__Bacteria;p__Nitrospirae;c__Nitrospira;o__Nitrospirales;f__Nitrospiraceae;g__;s__	Scaffold	none		UBA12110	none
d__Bacteria;p__Nitrospirota;c__UBA9217;o__UBA9217;f__UBA9217;g__JAAXXJ01;s__JAAXXJ01 sp013334545	GCA_013334545.1	Nitrospirota other study	Other	Other	biofilm growing on a polymer composite week 18	93.33	3.96	181	33.33	85.4634	58.7818	3463526	GB_GCA_013334545.1	t	not type material	f	GCA_013334545.1	d__Bacteria;p__Nitrospirae;c__;o__;f__;g__;s__	Scaffold	USA: Wisconsin; near Picnic Point on the coast of Lake Mendota		W9_Combined_metabat2_096	none
d__Bacteria;p__Nitrospirota;c__UBA9217;o__UBA9217;f__UBA9217;g__JAAXXJ01;s__JAAXXJ01 sp017885365	GCA_017885365.1	Nitrospirota other study	Other	Lake	freshwater lake sediment	64.47	1.82	181	0	84.0435	58.955	2701742	GB_GCA_017885365.1	t	not type material	f	GCA_017885365.1	d__Bacteria;p__Nitrospirae;c__;o__;f__;g__;s__	Scaffold	Sweden: near Abisko		bin_32	none
d__Bacteria;p__Nitrospirota;c__UBA9217;o__UBA9217;f__UBA9217;g__JAAXXJ01;s__JAAXXJ01 sp020052615	GCA_020052615.1	Nitrospirota other study	Other	Subsurface_terrestrial	fracture fluid	95.38	1.82	181	0	87.1458	58.2136	3989413	GB_GCA_020052615.1	t	not type material	f	GCA_020052615.1	d__Bacteria;p__Nitrospirae;c__;o__;f__;g__;s__	Contig	USA: Sanford Underground Research Facility; Lead SD; Deep Mine Microbial Observatory (DeMMO)		DeMMO3_8	Bacteria;Nitrospirota;4-29-1;uncultured bacterium
d__Bacteria;p__Nitrospirota;c__UBA9217;o__UBA9217;f__UBA9217;g__JAAXXJ01;s__JAAXXJ01 sp919902495	GCA_919902495.1	Nitrospirota other study	Aquifer	Subsurface_terrestrial_aquifer	unknown	97.73	0.96	181	50	86.9111	57.6812	3668535	GB_GCA_919902495.1	t	not type material	f	GCA_919902495.1	d__Bacteria;p__Nitrospirae;c__Nitrospira;o__;f__;g__;s__	Scaffold	none	Germany	Hainich-H41-bin277-1	none
d__Bacteria;p__Nitrospirota;c__UBA9217;o__UBA9217;f__UBA9217;g__JAJYKN01;s__JAJYKN01 sp021783455	GCA_021783455.1	Nitrospirota other study	Other	Mine_associated	acid mine drainage sediment	89.01	0	181	0	87.2621	55.1393	2806537	GB_GCA_021783455.1	t	not type material	f	GCA_021783455.1	d__Bacteria;p__Nitrospirae;c__;o__;f__;g__;s__	Scaffold	China: Banpo Antimony Mine; Guizhou Province		BP4.bin67	Bacteria;Nitrospirota;4-29-1;uncultured bacterium
d__Bacteria;p__Nitrospirota;c__UBA9217;o__UBA9217;f__UBA9217;g__JAJYKN01;s__JAJYKN01 sp021788515	GCA_021788515.1	Nitrospirota other study	Other	Mine_associated	acid mine drainage sediment	72.63	2.16	187	0	87.444	55.5125	2151055	GB_GCA_021788515.1	t	not type material	f	GCA_021788515.1	d__Bacteria;p__Nitrospirae;c__;o__;f__;g__;s__	Scaffold	China: Dabaoshan Pyrite-Copper Mine; Guangdong Province		DBS2-1.bin42	none
d__Bacteria;p__Nitrospirota;c__UBA9217;o__UBA9217;f__UBA9217;g__JAKAHZ01;s__JAKAHZ01 sp021814615	GCA_021814615.1	Nitrospirota other study	Other	Mine_associated	acid mine drainage sediment	95.3	0	181	0	88.074	59.5884	3493374	GB_GCA_021814615.1	t	not type material	f	GCA_021814615.1	d__Bacteria;p__Nitrospirae;c__;o__;f__;g__;s__	Scaffold	China: Wuyi Polymetallic Mine; Guangxi Province		WY3.bin154	Bacteria;Nitrospirota;4-29-1;uncultured bacterium
d__Bacteria;p__Nitrospirota;c__UBA9217;o__UBA9217;f__UBA9217;g__JALNZF01;s__JALNZF01 sp023229435	GCA_023229435.1	Nitrospirota other study	Aquifer	Subsurface_terrestrial_aquifer	water from a groundwater well adjacent to an active municipal landfill in Southern Ontario	97.73	0.91	181	0	85.7505	53.3679	3541743	GB_GCA_023229435.1	t	not type material	f	GCA_023229435.1	d__Bacteria;p__Nitrospirae;c__;o__;f__;g__;s__	Contig	Canada: Waterloo		SO_2017_GW3 bin 4	Bacteria;Nitrospirota;4-29-1;uncultured bacterium
d__Bacteria;p__Nitrospirota;c__UBA9217;o__UBA9217;f__UBA9217;g__MHEA01;s__MHEA01 sp001805085	GCA_001805085.1	Nitrospirota other study	Aquifer	Subsurface_terrestrial_aquifer	Rifle well CD01 at time point 3 / C; 5m depth; 0.2 filter	80.46	2.73	181	0	82.2702	56.6683	3353072	GB_GCA_001805085.1	t	not type material	f	GCA_001805085.1	d__Bacteria;p__Nitrospirae;c__;o__;f__;g__;s__	Scaffold	USA: Rifle; CO		none	none
d__Bacteria;p__Nitrospirota;c__UBA9217;o__UBA9217;f__UBA9217;g__UBA9217;s__UBA9217 sp003454665	GCA_003454665.1	Nitrospirota other study	Other	marine	marine	78.46	1.04	187	75	84.2543	54.6537	3012392	GB_GCA_003454665.1	t	not type material	f	GCA_003454665.1	d__Bacteria;p__Nitrospirae;c__Nitrospira;o__Nitrospirales;f__Nitrospiraceae;g__;s__	Scaffold	none		UBA9217	none
d__Bacteria; p__; c__; o__; f__; g__; s__	GCA_023248255.1	Nitrospirota this study (excluded from tree, >5% contamination)	Aquifer	Subsurface_terrestrial_aquifer	groundwater	73.02	5.45	-	0	82.67	56.98	3046455	-	f	not type material	f	GCA_023248255.1	d__Bacteria; p__Nitrospirae; c__Nitrospira; o__Nitrospirales; f__Nitrospiraceae; g__Nitrospira; s__	Scaffold	New Zealand: Canterbury region		nzgw279	none
d__Bacteria;p__Nitrospirota;c__9FT-COMBO-42-15;o__HDB-SIOI813;f__HDB-SIOI813;g__HDB-SIOI813;s__HDB-SIOI813 sp001805205	GCA_003477265.1	Nitrospirota (excluded, >5% contamination)	Aquifer	NA	groundwater	86.36	6.36	181	12.5	90.5617	42.1424	1926729	GB_GCA_001805205.1	f	not type material	f	GCA_003477265.1	d__Bacteria;p__Nitrospirae;c__Nitrospira;o__Nitrospirales;f__Nitrospiraceae;g__;s__	Scaffold	none		UBA12485	Bacteria;Acidobacteriota;Subgroup 22;uncultured bacterium
d__Bacteria;p__Nitrospirota;c__9FT-COMBO-42-15;o__HDB-SIOI813;f__HDB-SIOI813;g__RBG-16-43-11;s__RBG-16-43-11 sp020846775	GCA_020846775.1	Nitrospirota (excluded, >5% contamination)	Other	NA	Partial nitritation anammox bioreactor	96.58	8.18	181	50	91.2952	44.3268	2725736	GB_GCA_020846775.1	t	not type material	f	GCA_020846775.1	d__Bacteria;p__Nitrospirae;c__;o__;f__;g__;s__	Contig	Sweden: Sjolunda WWTP		SJ265	Bacteria;Nitrospirota;4-29-1;uncultured bacterium
d__Bacteria;p__Nitrospirota;c__Nitrospiria;o__Nitrospirales;f__Nitrospiraceae;g__JACZQN01;s__JACZQN01 sp022545705	GCA_022572005.1	Nitrospirota (excluded, >5% contamination)	Other	NA	Mariana trench surficial sediment	89.02	7.17	181	5.56	86.1974	58.9395	2453382	GB_GCA_022545705.1	f	not type material	f	GCA_022572005.1	d__Bacteria;p__Nitrospinae;c__;o__;f__;g__;s__	Scaffold	Pacific Ocean: Mariana Trench		B21D1T2	Bacteria;Nitrospirota;Nitrospiria;Nitrospirales;Nitrospiraceae;Nitrospira;uncultured bacterium
d__Bacteria;p__Nitrospirota;c__Nitrospiria;o__Nitrospirales;f__Nitrospiraceae;g__JAHBWI01;s__JAHBWI01 sp019637075	GCA_019637075.1	Nitrospirota (excluded, >5% contamination)	Other	NA	ACE-degrading consortia seeded with activated sludge sampled from 6 local waste water treatment plants (WWTPs)	95.85	5.45	181	0	90.0731	59.7985	4062404	GB_GCA_019637075.1	t	not type material	f	GCA_019637075.1	d__Bacteria;p__Nitrospirae;c__Nitrospira;o__Nitrospirales;f__Nitrospiraceae;g__;s__	Contig	Hong Kong		ACE_NIT2	none
d__Bacteria;p__Nitrospirota;c__Nitrospiria;o__Nitrospirales;f__Nitrospiraceae;g__JAHRHE01;s__JAHRHE01 sp020027965	GCA_020027965.1	Nitrospirota (excluded, >5% contamination)	Other	NA	river sediment	96.53	5.53	181	25	86.8545	61.5425	3615932	GB_GCA_020027965.1	t	not type material	f	GCA_020027965.1	d__Bacteria;p__Nitrospirae;c__;o__;f__;g__;s__	Contig	USA:Columbia River; Washington; USA		CR_Sed_300A_bin.24	Bacteria;Nitrospirota;Nitrospiria;Nitrospirales;Nitrospiraceae;Nitrospira;uncultured bacterium
d__Bacteria;p__Nitrospirota;c__Nitrospiria;o__Nitrospirales;f__Nitrospiraceae;g__Nitrospira_A;s__Nitrospira_A defluvii_C	GCF_905220995.1	Nitrospirota (excluded, >5% contamination)	Other	NA	none	96.82	6.77	181	0	88.9524	58.9176	4840206	RS_GCF_905220995.1	t	not type material	f	GCA_905220995.1	d__Bacteria;p__Nitrospirae;c__Nitrospira;o__Nitrospirales;f__Nitrospiraceae;g__Nitrospira;s__Nitrospira defluvii	Contig	none		Candidatus Nitrospira sp. ZN2	Bacteria;Nitrospirota;Nitrospiria;Nitrospirales;Nitrospiraceae;Nitrospira;Nitrospira defluvii
d__Bacteria;p__Nitrospirota;c__Nitrospiria;o__Nitrospirales;f__Nitrospiraceae;g__Nitrospira_A;s__Nitrospira_A defluvii_C	GCA_024998715.1	Nitrospirota (excluded, >5% contamination)	Other	NA	enrichment culture NSFW from tap water in Fudan University; filter and ammonium	93.8	7.5	181	0	88.7957	58.7764	4554383	RS_GCF_905220995.1	f	not type material	f	GCA_024998715.1	d__Bacteria;p__Nitrospirae;c__Nitrospira;o__Nitrospirales;f__Nitrospiraceae;g__Nitrospira;s__	Contig	China: Shanghai		S0bin14	none
d__Bacteria;p__Nitrospirota;c__Nitrospiria;o__Nitrospirales;f__Nitrospiraceae;g__Nitrospira_A;s__Nitrospira_A sp001567445	GCA_019187335.1	Nitrospirota (excluded, >5% contamination)	Other	NA	laboratory-scale deammonification bioreactor inoculated with effluent from wastewater treatment plant	96.76	5.23	181	0	91.5569	60.403	3789242	GB_GCA_015709715.1	f	not type material	f	GCA_019187335.1	d__Bacteria;p__Nitrospirae;c__;o__;f__;g__;s__	Scaffold	USA:Nine Springs Wastewater Treatment Plant; Madison Metropolitan Sewerage District; Dane County; Madison; WI		Bin_46	Bacteria;Nitrospirota;Nitrospiria;Nitrospirales;Nitrospiraceae;Nitrospira;Nitrospira sp. OLB3
d__Bacteria;p__Nitrospirota;c__Nitrospiria;o__Nitrospirales;f__Nitrospiraceae;g__Nitrospira_A;s__Nitrospira_A sp001567445	GCA_015709715.1	Nitrospirota (excluded, >5% contamination)	Other	NA	partial-nitration anammox reactor sludge sample	96.76	5.23	181	0	90.7998	59.9217	4156062	GB_GCA_015709715.1	t	not type material	f	GCA_015709715.1	d__Bacteria;p__Nitrospirae;c__Nitrospira;o__Nitrospirales;f__Nitrospiraceae;g__Nitrospira;s__	Complete Genome	China:Hong Kong SAR		H3_NOB1	Bacteria;Nitrospirota;Nitrospiria;Nitrospirales;Nitrospiraceae;Nitrospira;Nitrospira sp. OLB3
d__Bacteria;p__Nitrospirota;c__Nitrospiria;o__Nitrospirales;f__Nitrospiraceae;g__Nitrospira_A;s__Nitrospira_A sp001567445	GCA_003576955.1	Nitrospirota (excluded, >5% contamination)	Other	NA	lab-scale wastewater treatment bioreactor	96.76	5.23	181	0	91.1766	60.3254	3961664	GB_GCA_015709715.1	f	not type material	f	GCA_003576955.1	d__Bacteria;p__Nitrospirae;c__Nitrospira;o__Nitrospirales;f__Nitrospiraceae;g__Nitrospira;s__	Scaffold	China: Beijing		NOB	Bacteria;Nitrospirota;Nitrospiria;Nitrospirales;Nitrospiraceae;Nitrospira;Nitrospira sp. OLB3
d__Bacteria;p__Nitrospirota;c__Nitrospiria;o__Nitrospirales;f__Nitrospiraceae;g__Nitrospira_A;s__Nitrospira_A sp001567445	GCA_011525815.1	Nitrospirota (excluded, >5% contamination)	Other	NA	anammox sludge	94.03	5.46	181	0	91.1509	60.4241	3952460	GB_GCA_015709715.1	f	not type material	f	GCA_011525815.1	d__Bacteria;p__Nitrospirae;c__Nitrospira;o__Nitrospirales;f__Nitrospiraceae;g__Nitrospira;s__Nitrospira defluvii	Contig	China: Shanghai		NOB2	Bacteria;Nitrospirota;Nitrospiria;Nitrospirales;Nitrospiraceae;Nitrospira;Nitrospira sp. OLB3
d__Bacteria;p__Nitrospirota;c__Nitrospiria;o__Nitrospirales;f__Nitrospiraceae;g__Nitrospira_A;s__Nitrospira_A sp001567445	GCA_021405245.1	Nitrospirota (excluded, >5% contamination)	Other	NA	sludge from two different bioreactors; each one run at a different temprature (R1 at 35 C; R2 at 25 C); artificial municipal wastewater	94.94	5.23	181	0	91.4473	60.5574	3620328	GB_GCA_015709715.1	f	not type material	f	GCA_021405245.1	d__Bacteria;p__Nitrospirae;c__Nitrospira;o__Nitrospirales;f__Nitrospiraceae;g__Nitrospira;s__	Contig	China: Beijing		NTP2	Bacteria;Nitrospirota;Nitrospiria;Nitrospirales;Nitrospiraceae;Nitrospira;Nitrospira sp. OLB3
d__Bacteria;p__Nitrospirota;c__Nitrospiria;o__Nitrospirales;f__Nitrospiraceae;g__Nitrospira_A;s__Nitrospira_A sp009594855	GCA_009594855.1	Nitrospirota (excluded, >5% contamination)	Other	NA	activated sludge from wastewater treatment plant	97.67	7.78	181	45.45	89.4392	58.7896	3907701	GB_GCA_016788885.1	f	not type material	f	GCA_009594855.1	d__Bacteria;p__Nitrospirae;c__Nitrospira;o__Nitrospirales;f__Nitrospiraceae;g__Nitrospira;s__	Contig	USA		MAG_275	none
d__Bacteria;p__Nitrospirota;c__Nitrospiria;o__Nitrospirales;f__Nitrospiraceae;g__Nitrospira_A;s__Nitrospira_A sp014055495	GCA_014055495.1	Nitrospirota (excluded, >5% contamination)	Other	NA	comammox bioreactor	95	6.69	181	25	88.9074	59.4692	4062594	GB_GCA_014055495.1	t	not type material	f	GCA_014055495.1	d__Bacteria;p__Nitrospirae;c__Nitrospira;o__Nitrospirales;f__Nitrospiraceae;g__Nitrospira;s__	Contig	Netherlands: Nijmegen		CR1.2	none
d__Bacteria;p__Nitrospirota;c__Nitrospiria;o__Nitrospirales;f__Nitrospiraceae;g__Nitrospira_A;s__Nitrospira_A sp016788925	GCA_016788925.1	Nitrospirota (excluded, >5% contamination)	Other	NA	bioreactor sludge	82.03	5.08	181	57.14	88.2425	59.3633	3141647	GB_GCA_024998565.1	f	not type material	f	GCA_016788925.1	d__Bacteria;p__Nitrospirae;c__Nitrospira;o__Nitrospirales;f__Nitrospiraceae;g__Nitrospira;s__	Scaffold	China: Nanjing		new MAG-289	Bacteria;Planctomycetota;OM190;uncultured bacterium
d__Bacteria;p__Nitrospirota;c__Nitrospiria;o__Nitrospirales;f__Nitrospiraceae;g__Nitrospira_A;s__Nitrospira_A sp900696505	GCA_019637055.1	Nitrospirota (excluded, >5% contamination)	Other	NA	ACE-degrading consortia seeded with activated sludge sampled from 6 local waste water treatment plants (WWTPs)	85.74	5.91	181	55.56	89.7021	58.1785	3934244	GB_GCA_900696505.1	f	not type material	f	GCA_019637055.1	d__Bacteria;p__Nitrospirae;c__Nitrospira;o__Nitrospirales;f__Nitrospiraceae;g__Nitrospira;s__	Contig	Hong Kong		ACE_NIT4	none
d__Bacteria;p__Nitrospirota;c__Nitrospiria;o__Nitrospirales;f__Nitrospiraceae;g__Nitrospira_D;s__Nitrospira_D sp002083555	GCA_019748255.1	Nitrospirota (excluded, >5% contamination)	Other	NA	Commercial building tap; chloraminated drinking water	93.58	5.1	181	11.11	88.6435	57.9705	4900203	GB_GCA_002083555.1	f	not type material	f	GCA_019748255.1	d__Bacteria;p__Nitrospirae;c__Nitrospira;o__Nitrospirales;f__Nitrospiraceae;g__;s__	Contig	USA: Boston		co.spades.DASTOOL.2.5kb_052	Eukaryota;Amorphea;Obazoa;Opisthokonta;Nucletmycea;Fungi;Cryptomycota;LKM11;uncultured eukaryote
d__Bacteria;p__Nitrospirota;c__Nitrospiria;o__Nitrospirales;f__Nitrospiraceae;g__Nitrospira_D;s__Nitrospira_D sp002083555	GCA_002083555.1	Nitrospirota (excluded, >5% contamination)	Other	NA	household tap filter	91.82	5.73	181	0	89.3577	58.017	4009378	GB_GCA_002083555.1	t	not type material	f	GCA_002083555.1	d__Bacteria;p__Nitrospirae;c__Nitrospira;o__Nitrospirales;f__Nitrospiraceae;g__Nitrospira;s__	Scaffold	USA: Stanford University		ST-bin5	none
d__Bacteria;p__Nitrospirota;c__Nitrospiria;o__Nitrospirales;f__Nitrospiraceae;g__Nitrospira_E;s__Nitrospira_E moscoviensis	GCF_001273775.1	Nitrospirota (excluded, >5% contamination)	Other	NA	none	95.91	6.55	181	0	89.3989	61.987	4589485	RS_GCF_001273775.1	t	type strain of species	f	GCA_001273775.1	d__Bacteria;p__Nitrospirae;c__Nitrospira;o__Nitrospirales;f__Nitrospiraceae;g__Nitrospira;s__Nitrospira moscoviensis	Complete Genome	Russia: Moscow		NSP M-1	Bacteria;Nitrospirota;Nitrospiria;Nitrospirales;Nitrospiraceae;Nitrospira;Nitrospira moscoviensis
d__Bacteria;p__Nitrospirota;c__Nitrospiria;o__Nitrospirales;f__Nitrospiraceae;g__Nitrospira_F;s__Nitrospira_F sp002420115	GCA_003529185.1	Nitrospirota (excluded, >5% contamination)	Other	NA	sediment	92.67	5.41	181	12.5	79.9244	55.1169	4192498	GB_GCA_002420115.1	f	not type material	f	GCA_003529185.1	d__Bacteria;p__Nitrospirae;c__Nitrospira;o__Nitrospirales;f__Nitrospiraceae;g__Nitrospira;s__	Scaffold	none		UBA11158	Bacteria;Nitrospirota;Nitrospiria;Nitrospirales;Nitrospiraceae;Nitrospira;uncultured Nitrospira sp.
d__Bacteria;p__Nitrospirota;c__Nitrospiria;o__Nitrospirales;f__Nitrospiraceae;g__Nitrospira_F;s__Nitrospira_F sp011090425	GCA_011090425.1	Nitrospirota (excluded, >5% contamination)	Other	NA	activated sludge from Linkou wastewater treatment plant	93.58	5.05	181	14.29	86.9855	55.9201	4699238	GB_GCA_011090425.1	t	not type material	f	GCA_011090425.1	d__Bacteria;p__Nitrospirae;c__Nitrospira;o__Nitrospirales;f__Nitrospiraceae;g__Nitrospira;s__	Contig	Taiwan: Xinbei		LK70	Bacteria;Nitrospirota;Nitrospiria;Nitrospirales;Nitrospiraceae;Nitrospira;uncultured bacterium
d__Bacteria;p__Nitrospirota;c__Nitrospiria;o__Nitrospirales;f__Nitrospiraceae;g__Nitrospira_F;s__Nitrospira_F sp016873455	GCA_016873455.1	Nitrospirota (excluded, >5% contamination)	Other	NA	freshwater lake	96.82	5.78	181	20	88.1874	57.7113	2726204	GB_GCA_016873455.1	t	not type material	f	GCA_016873455.1	d__Bacteria;p__Nitrospirae;c__Nitrospira;o__Nitrospirales;f__Nitrospiraceae;g__Nitrospira;s__	Contig	Tanzania: Lake Tanganyika; Mahale		M_DeepCast_65m_mx_150	Bacteria;Cyanobacteria;Sericytochromatia;uncultured bacterium
d__Bacteria;p__Nitrospirota;c__Nitrospiria;o__Nitrospirales;f__Nitrospiraceae;g__Nitrospira_F;s__Nitrospira_F sp019636915	GCA_019636915.1	Nitrospirota (excluded, >5% contamination)	Other	NA	ACE-degrading consortia seeded with activated sludge sampled from 6 local waste water treatment plants (WWTPs)	91	6.97	181	50	86.2037	54.9342	4595156	GB_GCA_019636915.1	t	not type material	f	GCA_019636915.1	d__Bacteria;p__Nitrospirae;c__Nitrospira;o__Nitrospirales;f__Nitrospiraceae;g__Nitrospira;s__	Contig	Hong Kong		ACE_NIT9	Bacteria;Proteobacteria;Gammaproteobacteria;Burkholderiales;TRA3-20;uncultured organism
d__Bacteria;p__Nitrospirota;c__Nitrospiria;o__Nitrospirales;f__Nitrospiraceae;g__Nitrospira_F;s__Nitrospira_F sp024760525	GCA_024760525.1	Nitrospirota (excluded, >5% contamination)	Other	NA	enrichment culture DH1 from tap water in Fudan University; calcium carbonate and urea	95.85	3.69	181	0	87.6606	56.019	4482528	GB_GCA_024760525.1	t	not type material	f	GCA_024760525.1	d__Bacteria;p__Nitrospirae;c__Nitrospira;o__Nitrospirales;f__Nitrospiraceae;g__Nitrospira;s__	Complete Genome	China: Shanghai		DH1	Bacteria;Nitrospirota;Nitrospiria;Nitrospirales;Nitrospiraceae;Nitrospira;uncultured bacterium
d__Bacteria;p__Nitrospirota;c__Nitrospiria;o__Nitrospirales;f__Nitrospiraceae;g__Nitrospira_F;s__Nitrospira_F sp024760545	GCA_024760545.1	Nitrospirota (excluded, >5% contamination)	Other	NA	enrichment culture NSFW from tap water in Fudan University; filter and ammonium	95.8	4.6	181	0	86.323	55.4713	4814360	GB_GCA_024760545.1	t	not type material	f	GCA_024760545.1	d__Bacteria;p__Nitrospirae;c__Nitrospira;o__Nitrospirales;f__Nitrospiraceae;g__Nitrospira;s__	Complete Genome	China: Shanghai		NSFW	Bacteria;Nitrospirota;Nitrospiria;Nitrospirales;Nitrospiraceae;Nitrospira;uncultured bacterium
d__Bacteria;p__Nitrospirota;c__Nitrospiria;o__Nitrospirales;f__Nitrospiraceae;g__NS-7;s__NS-7 sp020028195	GCA_020028695.1	Nitrospirota (excluded, >5% contamination)	Other	NA	river sediment	90.4	5.68	181	50	88.6521	59.093	2636642	GB_GCA_020028195.1	f	not type material	f	GCA_020028695.1	d__Bacteria;p__Nitrospirae;c__;o__;f__;g__;s__	Contig	USA:Columbia River; Washington; USA		CR_Sed_300A_bin.57	Bacteria;Nitrospirota;Nitrospiria;Nitrospirales;Nitrospiraceae;Nitrospira;uncultured bacterium
d__Bacteria;p__Nitrospirota;c__Nitrospiria;o__Nitrospirales;f__Nitrospiraceae;g__Palsa-1315;s__Palsa-1315 sp005239475	GCA_016650275.1	Nitrospirota (excluded, >5% contamination)	Other	NA	permafrost sediment	93.18	6.36	181	0	84.3517	56.7708	3347734	GB_GCA_005239475.1	f	not type material	f	GCA_016650275.1	d__Bacteria;p__Nitrospirae;c__Nitrospira;o__Nitrospirales;f__Nitrospiraceae;g__;s__	Contig	Russia:Cape Chukochii; East Siberian Sea		3_4_m_bin12	Bacteria;Nitrospirota;Nitrospiria;Nitrospirales;Nitrospiraceae;Nitrospira;uncultured bacterium
d__Bacteria;p__Nitrospirota;c__Nitrospiria;o__Nitrospirales;f__NS-4;g__NS-12;s__NS-12 sp005877855	GCA_005877855.1	Nitrospirota (excluded, >5% contamination)	Other	NA	temperate grassland biome	88.61	6.36	181	88.89	91.2839	62.0488	2411402	GB_GCA_005877855.1	t	not type material	f	GCA_005877855.1	d__Bacteria;p__Nitrospirae;c__;o__;f__;g__;s__	Scaffold	USA: Angelo Coast Range Reserve; CA		NS_3	Bacteria;Nitrospirota;Nitrospiria;Nitrospirales;Nitrospiraceae;Nitrospira;uncultured Nitrospira sp.
d__Bacteria;p__Nitrospirota;c__Nitrospiria;o__Nitrospirales;f__UBA8639;g__Bin75;s__Bin75 sp009840285	GCA_009842145.1	Nitrospirota (excluded, >5% contamination)	Other	NA	none	94.8	5.08	181	28.57	89.0062	57.1853	2178223	GB_GCA_009840285.1	f	not type material	f	GCA_009842145.1	d__Bacteria;p__Nitrospirae;c__Nitrospira;o__Nitrospirales;f__Nitrospiraceae;g__Nitrospira;s__	Scaffold	Australia: Great Barrier Reef		SB0678_bin_10	Bacteria;Nitrospirota;Nitrospiria;Nitrospirales;Nitrospiraceae;Nitrospira;uncultured bacterium
d__Bacteria;p__Nitrospirota;c__Nitrospiria;o__Nitrospirales;f__UBA8639;g__UBA8639;s__UBA8639 sp009377845	GCA_009377845.1	Nitrospirota (excluded, >5% contamination)	Other	NA	Dinosaur fossil bone	90.4	6.36	181	12.5	83.4632	50.739	3215483	GB_GCA_009377845.1	t	not type material	f	GCA_009377845.1	d__Bacteria;p__Nitrospirae;c__Nitrospira;o__Nitrospirales;f__;g__;s__	Scaffold	Canada: Albert		Dino_bin26	Bacteria;Nitrospirota;Nitrospiria;Nitrospirales;Nitrospiraceae;Nitrospira;Nitrospira bacterium SG8_3
d__Bacteria;p__Nitrospirota;c__Nitrospiria;o__SBBL01;f__SBBT01;g__SBBT01;s__SBBT01 sp005239595	GCA_005239595.1	Nitrospirota (excluded, >5% contamination)	Other	NA	alpine spring water	91.55	7.83	181	0	91.8517	50.2526	1880304	GB_GCA_005239595.1	t	not type material	f	GCA_005239595.1	d__Bacteria;p__Nitrospirae;c__Nitrospira;o__Candidatus Troglogloeales;f__;g__;s__	Contig	Italy: Trento; Comano Thermal Spring		Bin_6_1_1	none
d__Bacteria;p__Nitrospirota;c__Thermodesulfovibrionia;o__Thermodesulfovibrionales;f__Magnetobacteriaceae;g__Magnetominusculus;s__Magnetominusculus sp002753305	GCA_015232115.1	Nitrospirota (excluded, >5% contamination)	Other	NA	sediments	85.64	5.45	181	28.57	92.0136	47.7659	3404042	GB_GCA_002753305.1	f	not type material	f	GCA_015232115.1	d__Bacteria;p__Nitrospirae;c__;o__;f__;g__;s__	Scaffold	China: Beijing; Lake Miyun		nMYbin6	none
d__Bacteria;p__Nitrospirota;c__Thermodesulfovibrionia;o__Thermodesulfovibrionales;f__SM23-35;g__0-14-3-00-41-53;s__0-14-3-00-41-53 sp002780895	GCA_009993295.1	Nitrospirota (excluded, >5% contamination)	Aquifer	NA	subsurface aquifer	89.32	5.45	181	0	89.5184	40.8888	1879444	GB_GCA_002780895.1	f	not type material	f	GCA_009993295.1	d__Bacteria;p__Nitrospirae;c__;o__;f__;g__;s__	Scaffold	USA: Utah; Crystal Geyser near Green River		CG_2015-19_43_20	Bacteria;Nitrospirota;Thermodesulfovibrionia;uncultured;uncultured bacterium
d__Bacteria;p__Nitrospirota;c__Thermodesulfovibrionia;o__Thermodesulfovibrionales;f__SM23-35;g__JACRGU01;s__JACRGU01 sp016212245	GCA_016212245.1	Nitrospirota (excluded, >5% contamination)	Aquifer	NA	groundwater	79.03	5.45	181	16.67	92.3522	41.8674	1459576	GB_GCA_016212245.1	t	not type material	f	GCA_016212245.1	d__Bacteria;p__Nitrospirae;c__;o__;f__;g__;s__	Contig	USA: California; Middletown		NC_groundwater_1759_Pr3_B-0.1um_42_15	Bacteria;Nitrospirota;Thermodesulfovibrionia;uncultured;uncultured bacterium
d__Bacteria;p__Nitrospirota;c__Thermodesulfovibrionia;o__Thermodesulfovibrionales;f__SM23-35;g__JALHSV01;s__JALHSV01 sp022865525	GCA_022865525.1	Nitrospirota (excluded, >5% contamination)	Other	NA	Polar Fox Lagoon sediment taken using 3m corer (60 mm diameter)	96.48	7.78	181	60	88.4106	44.6733	2989259	GB_GCA_022865525.1	t	not type material	f	GCA_022865525.1	d__Bacteria;p__Nitrospirae;c__Thermodesulfovibrionia;o__Thermodesulfovibrionales;f__;g__;s__	Contig	Russia: Bykovsky Peninsula;Polar Fox Lagoon		PFL7	none
d__Bacteria;p__Nitrospirota;c__Thermodesulfovibrionia;o__Thermodesulfovibrionales;f__SM23-35;g__Kmv42;s__Kmv42 sp014859105	GCA_014859105.1	Nitrospirota (excluded, >5% contamination)	Other	NA	bubbling pool in the central crater-like structure of an active mud volcano	97.73	7.12	181	0	87.3418	40.321	3163864	GB_GCA_014859105.1	t	not type material	f	GCA_014859105.1	d__Bacteria;p__Nitrospirae;c__;o__;f__;g__;s__	Contig	Ukraine: eastern Crimea		Kmv42	none
d__Bacteria;p__Nitrospirota;c__Thermodesulfovibrionia;o__Thermodesulfovibrionales;f__SM23-35;g__VGWX01;s__VGWX01 sp016873615	GCA_016873615.1	Nitrospirota (excluded, >5% contamination)	Other	NA	freshwater lake	95.45	6.72	181	15.79	88.7843	42.5079	2895502	GB_GCA_016873615.1	t	not type material	f	GCA_016873615.1	d__Bacteria;p__Nitrospirae;c__Nitrospira;o__Nitrospirales;f__Nitrospiraceae;g__Nitrospira;s__	Contig	Tanzania: Lake Tanganyika; Kigoma		K_DeepCast_150m_m2_200	Bacteria;Nitrospirota;Thermodesulfovibrionia;uncultured;uncultured Nitrospirae bacterium
d__Bacteria;p__Nitrospirota;c__Thermodesulfovibrionia;o__Thermodesulfovibrionales;f__UBA1546;g__SCSY01;s__SCSY01 sp004298625	GCA_004298625.1	Nitrospirota (excluded, >5% contamination)	Aquifer	NA	groundwater	96.14	8.18	181	15.38	92.0792	45.4815	2338827	GB_GCA_004298625.1	t	not type material	f	GCA_004298625.1	d__Bacteria;p__Nitrospirae;c__;o__;f__;g__;s__	Contig	USA: Tennessee		FW300_bin.22	Bacteria;Nitrospirota;Thermodesulfovibrionia;uncultured;Nitrospirae bacterium GWF2_44_13
d__Bacteria;p__Nitrospirota;c__Thermodesulfovibrionia;o__Thermodesulfovibrionales;f__UBA1546;g__SCSY01;s__SCSY01 sp016212165	GCA_016212165.1	Nitrospirota (excluded, >5% contamination)	Aquifer	NA	groundwater	96.82	9.15	181	0	91.5234	43.6832	2789031	GB_GCA_016212165.1	t	not type material	f	GCA_016212165.1	d__Bacteria;p__Nitrospirae;c__;o__;f__;g__;s__	Contig	USA: California; Middletown		NC_groundwater_1763_Pr3_B-0.1um_44_11	Bacteria;Nitrospirota;Thermodesulfovibrionia;uncultured;Nitrospirae bacterium GWF2_44_13
d__Bacteria;p__Nitrospirota;c__Thermodesulfovibrionia;o__Thermodesulfovibrionales;f__UBA6898;g__PALSA-1316;s__PALSA-1316 sp004321925	GCA_004321925.1	Nitrospirota (excluded, >5% contamination)	Aquifer	NA	groundwater	100	5.45	181	0	91.8867	54.4842	3226325	GB_GCA_004321925.1	t	not type material	f	GCA_004321925.1	d__Bacteria;p__Nitrospirae;c__;o__;f__;g__;s__	Contig	USA: Tennessee		DP16D_bin.48	Bacteria;Nitrospirota;Thermodesulfovibrionia;uncultured;uncultured bacterium
d__Bacteria;p__Nitrospirota;c__Thermodesulfovibrionia;o__Thermodesulfovibrionales;f__UBA6898;g__UBA6898;s__UBA6898 sp002451165	GCA_002451165.1	Nitrospirota (excluded, >5% contamination)	Other	NA	Maroochydoore River	86.26	5.45	181	0	87.7046	51.4954	2980303	GB_GCA_002451165.1	t	not type material	f	GCA_002451165.1	d__Bacteria;p__Nitrospirae;c__Nitrospira;o__Nitrospirales;f__Nitrospiraceae;g__;s__	Contig	none		UBA6905	none
d__Bacteria;p__Nitrospirota;c__Thermodesulfovibrionia;o__Thermodesulfovibrionales;f__UBA6898;g__UBA6898;s__UBA6898 sp003252075	GCA_003234985.1	Nitrospirota (excluded, >5% contamination)	Other	NA	marine hydrothermal sulfide sediment TVG11	99.09	7.73	181	36.36	87.8565	52.3262	3378962	GB_GCA_003252075.1	f	not type material	f	GCA_003234985.1	d__Bacteria;p__Nitrospirae;c__;o__;f__;g__;s__	Contig	Atlantic Ocean: Mid-Atlantic Ridge; South		SZUA-301	Bacteria;Nitrospirota;Thermodesulfovibrionia;uncultured;uncultured bacterium
d__Bacteria;p__Nitrospirota;c__Thermodesulfovibrionia;o__Thermodesulfovibrionales;f__UBA6898;g__UBA6898;s__UBA6898 sp016217675	GCA_016217675.1	Nitrospirota (excluded, >5% contamination)	Aquifer	NA	groundwater	90	5.45	181	0	91.7193	49.6591	3614984	GB_GCA_016217675.1	t	not type material	f	GCA_016217675.1	d__Bacteria;p__Nitrospirae;c__;o__;f__;g__;s__	Contig	USA: California; Middletown		NC_groundwater_1767_Pr3_B-0.1um_50_141	Bacteria;Nitrospirota;Thermodesulfovibrionia;uncultured;uncultured bacterium
d__Bacteria;p__Nitrospirota;c__Thermodesulfovibrionia;o__UBA6902;f__UBA6902;g__CALZGI01;s__CALZGI01 sp945786855	GCA_945786855.1	Nitrospirota (excluded, >5% contamination)	Other	NA	coastal sediment	95.45	7.91	181	16	87.4308	45.5955	3523729	GB_GCA_945786855.1	t	not type material	f	GCA_945786855.1	d__Bacteria;p__Nitrospirae;c__Thermodesulfovibrionia;o__;f__;g__;s__	Contig	none		FCS_M_Nitrospirota_07	Bacteria;Nitrospirota;Thermodesulfovibrionia;uncultured;uncultured bacterium
d__Bacteria;p__Nitrospirota;c__Thermodesulfovibrionia;o__UBA6902;f__UBA6902;g__CALZJD01;s__CALZJD01 sp945787795	GCA_945787795.1	Nitrospirota (excluded, >5% contamination)	Other	NA	coastal sediment	84.07	5.41	181	62.5	85.4034	42.2653	3004111	GB_GCA_945787795.1	t	not type material	f	GCA_945787795.1	d__Bacteria;p__Nitrospirae;c__Thermodesulfovibrionia;o__;f__;g__;s__	Scaffold	none		FO_M_Nitrospirota_05	none
d__Bacteria;p__Nitrospirota;c__Thermodesulfovibrionia;o__UBA6902;f__UBA6902;g__Glo-13;s__Glo-13 sp003354025	GCA_003354025.1	Nitrospirota (excluded, >5% contamination)	Other	NA	hypoxic fjord sediment	93.64	6.39	181	15.38	87.3623	42.2309	4169266	GB_GCA_003354025.1	t	not type material	f	GCA_003354025.1	d__Bacteria;p__Nitrospirae;c__;o__;f__;g__;s__	Contig	Sweden: Gullmar Fjord		Glo_13	Bacteria;Nitrospirota;Thermodesulfovibrionia;uncultured;uncultured bacterium
d__Bacteria;p__Nitrospirota;c__Thermodesulfovibrionia;o__UBA6902;f__UBA6902;g__JAADFS01;s__JAADFS01 sp013152795	GCA_013152795.1	Nitrospirota (excluded, >5% contamination)	Other	NA	Deepsea hydrothermal sulfide chimney	88.76	5.15	181	37.5	87.5892	50.8698	2770780	GB_GCA_013152795.1	t	not type material	f	GCA_013152795.1	d__Bacteria;p__Deferribacteres;c__Deferribacteres;o__;f__;g__;s__	Scaffold	Pacific Ocean: East Pacific Rise		M_MaxBin.054	Bacteria;Nitrospirota;Thermodesulfovibrionia;uncultured;uncultured bacterium
d__Bacteria;p__Nitrospirota;c__Thermodesulfovibrionia;o__UBA6902;f__UBA6902;g__JACQZG01;s__JACQZG01 sp016207885	GCA_016207885.1	Nitrospirota (excluded, >5% contamination)	Aquifer	NA	groundwater	95.4	5.56	181	0	92.1563	45.5088	2443977	GB_GCA_016207885.1	t	not type material	f	GCA_016207885.1	d__Bacteria;p__Nitrospirae;c__;o__;f__;g__;s__	Scaffold	USA: California; Middletown		NC_groundwater_1559_Pr4_S-0.65um_46_15	Bacteria;Nitrospirota;Thermodesulfovibrionia;uncultured;uncultured bacterium
d__Bacteria;p__Nitrospirota;c__Thermodesulfovibrionia;o__UBA6902;f__UBA6902;g__SURF-23;s__SURF-23 sp016213945	GCA_016213945.1	Nitrospirota (excluded, >5% contamination)	Aquifer	NA	groundwater	98.18	6.8	181	7.69	90.3282	45.9006	3499953	GB_GCA_016213945.1	t	not type material	f	GCA_016213945.1	d__Bacteria;p__Nitrospirae;c__;o__;f__;g__;s__	Scaffold	USA: California; Middletown		NC_groundwater_1560_Pr4_S-0.65um_46_16	none
d__Bacteria;p__Nitrospirota;c__UBA9217;o__UBA9217;f__UBA9217;g__JAAXXJ01;s__JAAXXJ01 sp013334545	GCA_013336065.1	Nitrospirota (excluded, >5% contamination)	Other	NA	biofilm growing on a polymer composite week 8	95.4	5.74	181	22.22	85.5412	58.7558	3453609	GB_GCA_013334545.1	f	not type material	f	GCA_013336065.1	d__Bacteria;p__Nitrospirae;c__;o__;f__;g__;s__	Scaffold	USA: Wisconsin; near Picnic Point on the coast of Lake Mendota		W4_Combined_metabat2_032	Bacteria;Nitrospirota;4-29-1;uncultured bacterium
d__Bacteria;p__Nitrospirota;c__UBA9217;o__UBA9217;f__UBA9217;g__MHEA01;s__MHEA01 sp001805085	GCA_001803765.1	Nitrospirota (excluded, >5% contamination)	Aquifer	NA	Rifle well CD01 at time point 4 / D; 5m depth; 0.2 filter	90.81	6.72	181	0	80.6963	56.6518	3857978	GB_GCA_001805085.1	f	not type material	f	GCA_001803765.1	d__Bacteria;p__Nitrospirae;c__;o__;f__;g__;s__	Scaffold	USA: Rifle; CO		none	none
d__Bacteria;p__Actinomycetota;c__Coriobacteriia;o__Coriobacteriales;f__Eggerthellaceae;g__Eggerthella;s__Eggerthella lenta	GCF_000024265.1	Outgroup	NA	NA	none	100	0	211	0	87.6077	64.2046	3632260	RS_GCF_000024265.1	t	type strain of species	t	GCA_000024265.1	d__Bacteria;p__Actinobacteria;c__Coriobacteriia;o__Eggerthellales;f__Eggerthellaceae;g__Eggerthella;s__Eggerthella lenta	Complete Genome	none		DSM 2243	Bacteria;Actinobacteriota;Coriobacteriia;Coriobacteriales;Eggerthellaceae;Eggerthella;Eggerthella lenta DSM 2243
d__Bacteria;p__Bacillota;c__Bacilli;o__Erysipelotrichales;f__Erysipelotrichaceae;g__Erysipelothrix;s__Erysipelothrix piscisicarius	GCF_003931795.1	Outgroup	NA	NA	Florida freshwater fish farms	100	0	175	0	88.8009	37.2131	1722938	RS_GCF_003931795.1	t	type strain of species	f	GCA_003931795.1	d__Bacteria;p__Firmicutes;c__Erysipelotrichia;o__Erysipelotrichales;f__Erysipelotrichaceae;g__Erysipelothrix;s__Erysipelothrix piscisicarius	Complete Genome	USA: Florida		15TAL0474	Bacteria;Firmicutes;Bacilli;Erysipelotrichales;Erysipelotrichaceae;Erysipelothrix;Erysipelothrix rhusiopathiae
d__Bacteria;p__Bacteroidota;c__Bacteroidia;o__Cytophagales;f__Cytophagaceae;g__Cytophaga;s__Cytophaga hutchinsonii	GCF_000014145.1	Outgroup	NA	NA	none	100	0	454	0	90.0145	38.8465	4433218	RS_GCF_000014145.1	t	type strain of species	t	GCA_000014145.1	d__Bacteria;p__Bacteroidetes;c__Cytophagia;o__Cytophagales;f__Cytophagaceae;g__Cytophaga;s__Cytophaga hutchinsonii	Complete Genome	none		ATCC 33406	Bacteria;Bacteroidota;Bacteroidia;Cytophagales;Cytophagaceae;Cytophaga;Cytophaga hutchinsonii
d__Bacteria;p__Cyanobacteriota;c__Cyanobacteriia;o__PCC-6307;f__Cyanobiaceae;g__Prochlorococcus;s__Prochlorococcus marinus	GCF_000007925.1	Outgroup	NA	NA	none	100	0	472	0	88.9111	36.4421	1751080	RS_GCF_000007925.1	t	type strain of species	t	GCA_000007925.1	d__Bacteria;p__Cyanobacteria;c__;o__Synechococcales;f__Prochlorococcaceae;g__Prochlorococcus;s__Prochlorococcus marinus	Complete Genome	none		CCMP1375;SS120	Bacteria;Cyanobacteria;Cyanobacteriia;Synechococcales;Cyanobiaceae;Prochlorococcus MIT9313;Prochlorococcus marinus subsp. marinus str. CCMP1375
d__Bacteria;p__Desulfobacterota;c__Desulfovibrionia;o__Desulfovibrionales;f__Desulfovibrionaceae;g__Solidesulfovibrio;s__Solidesulfovibrio magneticus	GCF_000010665.1	Outgroup	NA	NA	none	100	0	280	0	85.6051	62.6743	5315620	RS_GCF_000010665.1	t	type strain of species	f	GCA_000010665.1	d__Bacteria;p__Proteobacteria;c__Deltaproteobacteria;o__Desulfovibrionales;f__Desulfovibrionaceae;g__Solidesulfovibrio;s__Solidesulfovibrio magneticus	Complete Genome	none		RS-1	Bacteria;Desulfobacterota;Desulfovibrionia;Desulfovibrionales;Desulfovibrionaceae;Desulfovibrio;Desulfovibrio magneticus RS-1
d__Bacteria;p__Fusobacteriota;c__Fusobacteriia;o__Fusobacteriales;f__Fusobacteriaceae;g__Fusobacterium;s__Fusobacterium hwasookii	GCF_014217355.1	Outgroup	NA	NA	Subgingival dental plaque	100	0	149	0	89.9666	27.1797	2378155	RS_GCF_014217355.1	t	type strain of species	f	GCA_014217355.1	d__Bacteria;p__Fusobacteria;c__Fusobacteriia;o__Fusobacteriales;f__Fusobacteriaceae;g__Fusobacterium;s__Fusobacterium hwasookii	Complete Genome	South Korea: Gwangju		KCOM 1249	Bacteria;Fusobacteriota;Fusobacteriia;Fusobacteriales;Fusobacteriaceae;Fusobacterium;Fusobacterium hwasookii ChDC F206
d__Bacteria;p__Pseudomonadota;c__Alphaproteobacteria;o__Rhizobiales;f__Rhizobiaceae;g__Ochrobactrum;s__Ochrobactrum anthropi	GCF_000017405.1	Outgroup	NA	NA	none	100	0	349	0	88.0982	56.125	5205777	RS_GCF_000017405.1	t	type strain of species	f	GCA_000017405.1	d__Bacteria;p__Proteobacteria;c__Alphaproteobacteria;o__Hyphomicrobiales;f__Brucellaceae;g__Brucella;s__Brucella anthropi	Complete Genome	none		ATCC 49188	Bacteria;Proteobacteria;Alphaproteobacteria;Rhizobiales;Rhizobiaceae;Ochrobactrum;Ochrobactrum anthropi ATCC 49188
d__Bacteria;p__Pseudomonadota;c__Gammaproteobacteria;o__Thiomicrospirales;f__Thiomicrospiraceae;g__Thiomicrospira;s__Thiomicrospira aerophila	GCF_000227665.2	Outgroup	NA	NA	not provided; submitted under MIGS 2.1	100	0	261	0	93.2338	45.9122	2158359	RS_GCF_000227665.2	t	type strain of species	f	GCA_000227665.3	d__Bacteria;p__Proteobacteria;c__Gammaproteobacteria;o__Thiotrichales;f__Piscirickettsiaceae;g__Thiomicrospira;s__Thiomicrospira aerophila	Complete Genome	none		AL3	Bacteria;Proteobacteria;Gammaproteobacteria;Thiomicrospirales;Thiomicrospiraceae;Thioalkalimicrobium;Thiomicrospira aerophila AL3
d__Bacteria;p__Spirochaetota;c__Spirochaetia;o__DSM-6578;f__DSM-6578;g__Spirochaeta_A;s__Spirochaeta_A thermophila	GCF_000184345.1	Outgroup	NA	NA	marine hot spring	100	0	215	0	93.775	60.9183	2560222	RS_GCF_000184345.1	t	type strain of species	f	GCA_000184345.2	d__Bacteria;p__Spirochaetes;c__Spirochaetia;o__Spirochaetales;f__Spirochaetaceae;g__Spirochaeta;s__Spirochaeta thermophila	Complete Genome	Russia		DSM 6578	Bacteria;Spirochaetota;Spirochaetia;Spirochaetales;Spirochaetaceae;Spirochaeta;Spirochaeta thermophila DSM 6578
d__Bacteria;p__Synergistota;c__Synergistia;o__Synergistales;f__Thermovirgaceae;g__Thermovirga;s__Thermovirga lienii	GCF_000233775.1	Outgroup	NA	NA	production water from an oil well	100	0	105	0	92.4997	47.0613	1999646	RS_GCF_000233775.1	t	type strain of species	t	GCA_000233775.1	d__Bacteria;p__Synergistetes;c__Synergistia;o__Synergistales;f__Synergistaceae;g__Thermovirga;s__Thermovirga lienii	Complete Genome	Norway		DSM 17291	Bacteria;Synergistota;Synergistia;Synergistales;Synergistaceae;Thermovirga;Thermovirga lienii DSM 17291
d__Bacteria;p__Thermotogota;c__Thermotogae;o__Thermotogales;f__Thermotogaceae;g__Thermotoga;s__Thermotoga petrophila	GCF_000016785.1	Outgroup	NA	NA	none	100	0	101	0	94.9553	46.1012	1823511	RS_GCF_000016785.1	t	type strain of species	f	GCA_000016785.1	d__Bacteria;p__Thermotogae;c__Thermotogae;o__Thermotogales;f__Thermotogaceae;g__Thermotoga;s__Thermotoga petrophila	Complete Genome	none		RKU-1	Bacteria;Thermotogota;Thermotogae;Thermotogales;Thermotogaceae;Thermotoga;Thermotoga petrophila

## Sheet: Table S2
Table S2. Marker genes present/absent in GTDB-Tk alignment for genomes in the phylogenomic tree based on 750 Nitrospirota.
GTDB Accession number	GTDB taxonomy	Nitrospirota/Outgroup	Number unique genes	Number multiple genes	Number multiple unique genes	Number missing genes	List unique genes	List multiple genes	List multiple unique genes	List missing genes
GCA_021802325.1	d__Bacteria;p__Nitrospirota_A;c__Leptospirillia;o__Leptospirillales;f__Leptospirillaceae;g__UBA4572;s__UBA4572 sp021802325	Nitrospirota	47	5	0	68	PF00380.20,PF02576.18,PF03726.15,TIGR00019,TIGR00029,TIGR00043,TIGR00061,TIGR00064,TIGR00065,TIGR00082,TIGR00088,TIGR00090,TIGR00092,TIGR00116,TIGR00138,TIGR00158,TIGR00166,TIGR00168,TIGR00194,TIGR00382,TIGR00392,TIGR00396,TIGR00416,TIGR00431,TIGR00456,TIGR00459,TIGR00468,TIGR00487,TIGR00496,TIGR00593,TIGR00615,TIGR00959,TIGR00963,TIGR01011,TIGR01032,TIGR01066,TIGR01082,TIGR01953,TIGR02075,TIGR02…	TIGR00054,TIGR00083,TIGR00420,TIGR00442,TIGR00634		PF00410.20,PF00466.21,PF01025.20,TIGR00006,TIGR00020,TIGR00059,TIGR00084,TIGR00086,TIGR00095,TIGR00115,TIGR00186,TIGR00250,TIGR00337,TIGR00344,TIGR00362,TIGR00398,TIGR00414,TIGR00435,TIGR00436,TIGR00445,TIGR00460,TIGR00472,TIGR00539,TIGR00580,TIGR00631,TIGR00635,TIGR00643,TIGR00663,TIGR00717,TIGR00755,TIGR00810,TIGR00922,TIGR00928,TIGR00964,TIGR00967,TIGR01009,TIGR01017,TIGR01021,TIGR01029,TIGR01…
GCA_021803725.1	d__Bacteria;p__Nitrospirota_A;c__Leptospirillia;o__Leptospirillales;f__Leptospirillaceae;g__Leptospirillum_A;s__Leptospirillum_A sp021826965	Nitrospirota	50	12	0	58	TIGR00006,TIGR00029,TIGR00043,TIGR00059,TIGR00061,TIGR00064,TIGR00082,TIGR00083,TIGR00088,TIGR00092,TIGR00095,TIGR00166,TIGR00168,TIGR00186,TIGR00194,TIGR00250,TIGR00337,TIGR00344,TIGR00382,TIGR00392,TIGR00396,TIGR00398,TIGR00416,TIGR00431,TIGR00442,TIGR00445,TIGR00456,TIGR00459,TIGR00468,TIGR00487,TIGR00615,TIGR00717,TIGR00755,TIGR00810,TIGR00959,TIGR00963,TIGR01032,TIGR01082,TIGR01087,TIGR01146…	PF01025.20,TIGR00020,TIGR00054,TIGR00414,TIGR00436,TIGR00593,TIGR00643,TIGR01039,TIGR01302,TIGR02191,TIGR02350,TIGR03725		PF00380.20,PF00410.20,PF00466.21,PF02576.18,PF03726.15,TIGR00019,TIGR00065,TIGR00084,TIGR00086,TIGR00090,TIGR00115,TIGR00116,TIGR00138,TIGR00158,TIGR00362,TIGR00420,TIGR00435,TIGR00460,TIGR00472,TIGR00496,TIGR00539,TIGR00580,TIGR00631,TIGR00634,TIGR00635,TIGR00663,TIGR00922,TIGR00928,TIGR00964,TIGR00967,TIGR01009,TIGR01011,TIGR01017,TIGR01021,TIGR01029,TIGR01044,TIGR01059,TIGR01063,TIGR01066,TIGR…
GCA_002470685.1	d__Bacteria;p__Nitrospirota_A;c__Leptospirillia;o__Leptospirillales;f__Leptospirillaceae;g__UBA4572;s__UBA4572 sp002387725	Nitrospirota	51	1	0	68	PF02576.18,PF03726.15,TIGR00019,TIGR00029,TIGR00061,TIGR00082,TIGR00083,TIGR00086,TIGR00088,TIGR00090,TIGR00095,TIGR00116,TIGR00168,TIGR00337,TIGR00344,TIGR00362,TIGR00392,TIGR00396,TIGR00416,TIGR00431,TIGR00435,TIGR00442,TIGR00445,TIGR00459,TIGR00460,TIGR00487,TIGR00496,TIGR00631,TIGR00634,TIGR00635,TIGR00717,TIGR00755,TIGR00810,TIGR00959,TIGR00963,TIGR01011,TIGR01032,TIGR01039,TIGR01082,TIGR010…	TIGR00054		PF00380.20,PF00410.20,PF00466.21,PF01025.20,TIGR00006,TIGR00020,TIGR00043,TIGR00059,TIGR00064,TIGR00065,TIGR00084,TIGR00092,TIGR00115,TIGR00138,TIGR00158,TIGR00166,TIGR00186,TIGR00194,TIGR00250,TIGR00382,TIGR00398,TIGR00414,TIGR00420,TIGR00436,TIGR00456,TIGR00468,TIGR00472,TIGR00539,TIGR00580,TIGR00593,TIGR00615,TIGR00643,TIGR00663,TIGR00922,TIGR00928,TIGR00964,TIGR00967,TIGR01009,TIGR01017,TIGR0…
[truncated: 758 more rows]

## Sheet: Table S3
Table S3. Blastp references and filtered hits (filtering criteria: max alignments 5, sequence identity >30%, evalue <0.001, pairwise alignment length >70%) for: DsrAB, NxrAB, NarGH, TCA protein sequences.
Reference organism	NCBI accession ID	Gene	Function		Query ID	GTDB ID	GTDB taxonomy	Reference ID	Reference organism	NCBI accession ID	Gene	Function	% identity	Evalue	Bitscore	% query coverage
[truncated: 21,806 more rows]

## Sheet: Table S4
Table S4. Pairwise average amino acid (ANI) identities of the 750 Nitrospirota genomes.
[truncated: 17,119 more rows]

[truncated: 5 more sheets: Table S5, Table S6, Table S7, Table S8, Table S9]
